# Supplementary material for: Label free proteomics and systematic analysis of secretome reveals effector candidates regulated by SGE1 and FTF1 in the plant pathogen Fusarium oxysporum f. sp. cubense tropical race 4
Source: BMC Genomics. 2020 Apr 3;21:275. doi: 10.1186/s12864-020-6695-9 (PMC7119298; doi:10.1186/s12864-020-6695-9)
Supplement: Supplementary file 1 — Additional file 1 Table S1. Proteins detected in the secretome through LC-MS/MS analysis. [file 12864_2020_6695_MOESM1_ESM.xlsx]

## Sheet: table s1
Table S1. Proteins detected in the secretome through LC-MS/MS analysis.
Protein FDR Confidence: Combined	Accession	Exp. q-value: Combined	Sum PEP Score	Coverage [%]	Peptides	PSMs	Unique Peptides	AAs	MW [kDa]	calc. pI	Score Sequest HT: Sequest HT	Razor Peptides	Abundances (Normalized): WT_1	Abundances (Normalized): WT_2	Abundances (Normalized): WT_3	Abundances (Normalized): SGE1_1	Abundances (Normalized): SGE1_2	Abundances (Normalized): SGE1_3	Abundances (Normalized): FTF_1	Abundances (Normalized): FTF_2	Abundances (Normalized): FTF_3	Abundance: WT_1	Abundance: WT_2	Abundance: WT_3	Abundance: SGE1_1	Abundance: SGE1_2	Abundance: SGE1_3	Abundance: FTF_1	Abundance: FTF_2	Abundance: FTF_3
High	EXL90227.1	0	77.676	84	14	1122	14	110	12.3	8	2149.27	0	6663020106	6243048829	7992726829	13663451551	19131331920	14101805882	15013723577	11516685529	15416992014	3846436594	4876159918	4157495774	6873135993	4849992127	9703796761	5188341233	11516685529	5943739993
High	EXL91481.1	0	257.321	83	25	1711	25	253	27.2	8.38	5006.33	0	8079254944	8122215443	8592276715	20522376835	19965994200	17162092965	15675207155	11493621441	14994348084	4664002415	6343891019	4469357567	10323386178	5061587718	11809654984	5416932262	11493621441	5780797336
High	EXL90096.1	0	131.348	37	19	1018	19	399	43.1	7.34	2761.56	0	3866651257	3678128449	4700227146	10676777116	12496112959	11368069090	8827925008	7840222070	10676207719	2232145281	2872817914	2444869557	5370746975	3167894934	7822645762	3050694725	7840222070	4116017102
High	EXL95032.1	0	192.425	62	33	805	33	455	49.9	6.2	1738.3	0	5694129164	5820594757	5007672706	6288607910	5774298779	5636177122	7358036670	6744462223	7420481465	3287114017	4546200363	2604790400	3163363021	1463844950	3878391020	2542740637	6744462223	2860831245
High	EXM02757.1	0	265.452	62	36	1261	36	562	60.7	6.6	3527.44	0	2558568019	2561427675	2674181932	6616961390	6255394475	5984709011	8629246067	6751595273	7250439647	1477013352	2000614012	1391002135	3328534911	1585807725	4118224318	2982036598	6751595273	2795274724
High	EXM02245.1	0	253.5	62	40	1211	40	540	58.4	5.02	3030.86	0	6.84968e+08	3.72443e+08	3.61496e+08	4700725060	5191676342	4099262332	7077632312	5874464895	6586079843	3.95419e+08	2.90898e+08	1.88036e+08	2364609153	1316144087	2820802447	2445840392	5874464895	2539142922
High	EXM06539.1	0	224.826	64	39	1204	39	675	72.3	5.34	2893.61	0	2859573817	3104686446	2793733883	2222120169	2007325332	2172419003	5324046293	5280851552	5569229999	1650778356	2424928592	1453188262	1117794728	5.08878e+08	1494894531	1839847974	5280851552	2147115017
High	EXL94494.1	0	237.782	78	34	755	34	549	58.4	6.55	2081.12	0	1123373000	1076153372	1056649558	1906943003	1757925344	1934304908	5825881069	4836462435	5424082123	6.48502e+08	8.40534e+08	5.49627e+08	9.59251e+08	4.45652e+08	1331042411	2013268648	4836462435	2091155902
High	EXL94326.1	0	132.701	44	20	543	20	403	42.3	4.89	1476.88	0	1035417160	8.45532e+08	9.48202e+08	2103229337	2114380475	2391185838	3302135124	3939410953	3359149577	5.97727e+08	6.60407e+08	4.93216e+08	1057988986	5.36017e+08	1645433328	1141129563	3939410953	1295058833
High	EXL91252.1	0	222.574	81	34	645	34	412	44.9	7.56	1634.6	0	7.28066e+08	7.17469e+08	6.39053e+08	5309997105	4309509817	4219539803	2993677394	3190713484	2990477021	4.20299e+08	5.60382e+08	3.3241e+08	2671091714	1092505674	2903568310	1034534823	3190713484	1152923855
High	EXM01675.1	0	113.074	59	23	522	23	398	42.3	4.78	1331.05	0	1.58304e+08	122923539	1.29571e+08	1622569485	1491167780	1673424892	2563781686	2827264413	2471209608	9.13858e+07	9.601e+07	6.73977e+07	8.16202e+08	3.78027e+08	1151524505	8.85974e+08	2827264413	9.5273e+08
High	EXL92963.1	0	336.39	75	61	1276	60	777	85	7.05	2752.8	1	4797551679	4866558223	5269507518	3298024151	3526318773	4430006271	2143907034	2536773664	2281203065	2769536643	3801046059	2740986363	1659007493	8.93959e+08	3048395423	7.40877e+08	2536773664	8.79476e+08
High	EXM06836.1	0	96.961	76	15	851	15	237	26.1	7.84	2171.06	0	1759704655	1587059176	1668468583	2038810676	1977477014	1695555809	1854740876	2363025601	2032437693	1015844508	1239579339	8.6787e+08	1025584421	5.01311e+08	1166753329	6.40949e+08	2363025601	7.83569e+08
High	EXM05702.1	0	115	66	16	409	16	316	32.7	6.09	1061.8	0	1037359980	1065182238	8.87072e+08	1283823351	1252387942	1241563865	1611167432	1696101779	1397477224	5.98848e+08	8.31965e+08	4.61419e+08	6.45803e+08	3.17493e+08	854350394	5.56776e+08	1696101779	538771847
High	EXL94956.1	0	87.402	73	11	243	11	274	29.3	4.68	633.11	0	9.0739e+08	9.15979e+08	9.84955e+08	1140710175	9.96256e+08	1159531715	1503290521	1737929057	1323919673	5.23819e+08	7.1543e+08	5.12334e+08	5.73812e+08	2.52561e+08	7.97902e+08	5.19497e+08	1737929057	5.10413e+08
High	EXL91801.1	0	164.773	62	31	415	31	455	50.4	7.14	983.59	0	3.68338e+08	4.21649e+08	4.08996e+08	6.79958e+08	6.3844e+08	903193169	1155002595	1233816200	1243875204	2.12634e+08	3.29331e+08	2.12744e+08	3.4204e+08	1.61851e+08	6.21509e+08	3.99138e+08	1233816200	4.79553e+08
High	EXL96190.1	0	240.119	76	46	814	46	582	62.7	8.81	1990.58	0	3343653852	3529755238	3308357930	1484065841	1149735666	1474694346	1230430918	1174618526	1237100202	1930228685	2756930385	1720875042	7.46531e+08	2.9147e+08	1014773167	4.25204e+08	1174618526	4.76941e+08
High	EXL90823.1	0	153.891	76	25	379	25	424	47.3	7.2	876.28	0	6.69769e+08	7.22428e+08	6.43731e+08	1005606914	8.00904e+08	1187407188	1128001300	1759482329	1232673900	3.86645e+08	5.64256e+08	3.34843e+08	5.05851e+08	2.03037e+08	8.17084e+08	3.89807e+08	1759482329	4.75235e+08
High	EXL93361.1	0	195.911	85	31	778	31	257	27.3	8.57	2064.84	0	8215973477	7725990467	8513773244	2231282158	1929043950	2288944583	1311065429	1639686620	1189637273	4742927461	6034417811	4428523211	1122403490	4.89033e+08	1575078626	4.53069e+08	1639686620	4.58643e+08
High	EXM00458.1	0	76.923	56	17	208	17	360	37.2	8.34	532.14	0	2.92004e+08	2.78341e+08	2.72368e+08	6.44421e+08	6.62476e+08	7.40735e+08	8.6347e+08	1281410797	1171059048	1.68569e+08	2.17399e+08	1.41675e+08	3.24164e+08	1.67944e+08	5.09718e+08	2.98392e+08	1281410797	4.5148e+08
High	EXL92865.1	0	138.813	78	25	389	25	263	29.3	8.28	860.13	0	1.26816e+08	129460211	133422878	2561985518	2302380159	2602981928	1246909630	1543324081	1168763903	7.32084e+07	101115450	6.94012e+07	1288757443	5.83677e+08	1791175386	4.30899e+08	1543324081	4.50596e+08
High	EXL90804.1	0	125.69	65	17	274	17	379	41.3	7.23	688.23	0	4.53873e+08	4.3945e+08	4.46433e+08	4.83787e+08	4.17832e+08	5.91377e+08	9.69404e+08	1466233188	1161821049	262012086	3.43234e+08	2.32217e+08	2.43359e+08	1.05925e+08	406941260	3.35e+08	1466233188	4.47919e+08
High	EXL91735.1	0	105.193	58	19	438	19	297	34.2	6.93	1039.3	0	566169009	5.01627e+08	5.46972e+08	1543432937	1530256870	1393739273	1164107316	1382189345	1160538812	3.26839e+08	3.91798e+08	2.84513e+08	7.76394e+08	3.87936e+08	9.59066e+08	402284347	1382189345	4.47425e+08
High	EXL92307.1	0	104.231	42	20	357	20	567	61.5	6.46	849.79	0	7.60244e+08	775025652	8.53997e+08	9.61104e+08	7.03222e+08	9.4512e+08	1243366932	1280647476	1108729754	4.38874e+08	6.05337e+08	4.44215e+08	4.83465e+08	1.78274e+08	6.5036e+08	429674350	1280647476	4.27451e+08
High	EXM10312.1	0	173.44	62	22	418	22	439	46.4	5.73	1127.54	0	9.32848e+08	1005529671	8.28075e+08	920122989	9.08366e+08	9.14483e+08	9.01882e+08	1149526080	1085977483	5.38516e+08	7.85373e+08	4.30732e+08	4.6285e+08	2.3028e+08	629277761	3.11666e+08	1149526080	4.18679e+08
High	EXL93657.1	0	220.295	48	27	516	27	600	65	6.1	1423.65	0	6.85992e+08	7.81728e+08	7.17067e+08	8.04241e+08	7.79805e+08	1010199206	9.9978e+08	1170980889	1000059210	3.9601e+08	6.10572e+08	372989654	4.04558e+08	1.97689e+08	6.95143e+08	3.45497e+08	1170980889	3.85555e+08
High	EXM03791.1	0	161.6	42	25	383	25	877	94.6	6.18	922.79	0	2.46608e+08	2.42281e+08	2.15723e+08	483575669	4.49321e+08	5.67985e+08	8.1993e+08	1038421556	9.31699e+08	142362182	1.89235e+08	112210274	2.43253e+08	1.13908e+08	3.90845e+08	2.83346e+08	1038421556	3.592e+08
High	EXL97319.1	0	108.917	54	21	250	21	480	51.8	8.05	654.61	0	1.76005e+08	167257906	1.33439e+08	8.74066e+08	7.62037e+08	835758125	890367036	9.58444e+08	9.04615e+08	1.01605e+08	1.30638e+08	6.94094e+07	4.39682e+08	1.93184e+08	5.75106e+08	3.07687e+08	9.58444e+08	3.48758e+08
High	EXM05769.1	0	84.43	60	16	359	16	184	20.7	9.03	899.75	0	1.3911e+08	1.46107e+08	1.07182e+08	8.13006e+08	9.11326e+08	7.91532e+08	6.83733e+08	7.06486e+08	7.86389e+08	8.03055e+07	1.14117e+08	5.57519e+07	4.08967e+08	2.31031e+08	5.44672e+08	2.3628e+08	7.06486e+08	3.03178e+08
High	EXL98108.1	0	122.236	72	21	338	21	371	38.5	7.08	949.79	0	2748422730	2917193631	2348441489	7.26065e+08	5.97592e+08	8.4786e+08	5.55137e+08	9.62504e+08	7.74675e+08	1586612917	2278486530	1221565027	3.65233e+08	1.51496e+08	5.83433e+08	1.91841e+08	9.62504e+08	2.98662e+08
High	EXL96943.1	0	104.879	38	15	250	15	479	51.1	4.6	591.97	0	1.09582e+08	9.4397e+07	9.98768e+07	5.34431e+08	4.85186e+08	5.39485e+08	7.20424e+08	9.30018e+08	7.70627e+08	6.32599e+07	7.37292e+07	5.19519e+07	2.68835e+08	1.23e+08	3.71233e+08	2.48959e+08	9.30018e+08	2.97101e+08
High	EXM08971.1	0	276.325	67	45	573	45	854	93.9	8.84	1155.16	0	6.66837e+08	730302500	6.91399e+08	9.2884e+08	8.66683e+08	9.16156e+08	7.48154e+08	9.17932e+08	7.47086e+08	3.84953e+08	5.70406e+08	3.59638e+08	4.67235e+08	2.19713e+08	6.30429e+08	2.58542e+08	9.17932e+08	2.88025e+08
High	EXL92596.1	0	102.303	63	18	240	18	267	29.5	6.15	548.15	0	2.17851e+08	1.91361e+08	1.7571e+08	8.47359e+08	7.87664e+08	7.78742e+08	6.18993e+08	9.25928e+08	6.69315e+08	1.25761e+08	149462956	9.13973e+07	4.26248e+08	199680924	5.35872e+08	2.13907e+08	9.25928e+08	2.58042e+08
High	EXM02930.1	0	138.408	51	23	291	23	572	62.8	9.1	701.19	0	3.42368e+08	3.41694e+08	3.64556e+08	6.05481e+08	5.38095e+08	7.13448e+08	6.7059e+08	8.1188e+08	6.44544e+08	197642866	2.66882e+08	1.89627e+08	3.04576e+08	1.36413e+08	4.90941e+08	2.31738e+08	8.1188e+08	2.48492e+08
High	EXM11069.1	0	154.913	67	26	375	26	540	58	8.48	902.83	0	3.31474e+08	3.12659e+08	3.08363e+08	4.55535e+08	3.67731e+08	5.52714e+08	6.30783e+08	6.73795e+08	6.34554e+08	191353758	2.44204e+08	1.60398e+08	229147870	9.32236e+07	3.80336e+08	2.17982e+08	6.73795e+08	2.44641e+08
High	EXM06226.1	0	93.024	82	13	243	13	221	23.4	6.37	749.55	0	3.78334e+08	4.41462e+08	3.47922e+08	1318223804	1286711414	9.06973e+08	7.57006e+08	7.85078e+08	6.20297e+08	2.18405e+08	3.44806e+08	1.80975e+08	6.63107e+08	3.26195e+08	6.2411e+08	2.61601e+08	7.85078e+08	239144257
High	EXM03600.1	0	65.756	42	12	225	12	376	40.1	5.22	538.24	0	7.09652e+07	8.29721e+07	6.46448e+07	2.89551e+08	2.58092e+08	322533897	567124647	7.24843e+08	5.93285e+08	4.09669e+07	6.48057e+07	3.36256e+07	145653150	6.54289e+07	2.21943e+08	1.95983e+08	7.24843e+08	2.2873e+08
High	EXL91092.1	0	115.634	55	13	366	13	353	36.7	9.45	878.9	0	2.99926e+08	2.92964e+08	3.17304e+08	5.14961e+08	5.05787e+08	4.97999e+08	5.98598e+08	9.04089e+08	5.87909e+08	1.73142e+08	2.28821e+08	1.65049e+08	2.59041e+08	1.28222e+08	342685211	2.0686e+08	9.04089e+08	2.26657e+08
High	EXM06067.1	0	125.881	78	21	207	21	367	39.1	5.26	506.98	0	1.42568e+08	1.43955e+08	1.27502e+08	1448970516	1411505324	1391248528	390012143	7.40582e+08	5.53688e+08	8.23018e+07	1.12437e+08	6.63216e+07	7.28877e+08	3.57831e+08	9.57352e+08	1.34778e+08	7.40582e+08	213464415
High	EXL97339.1	0	233.157	73	39	628	38	420	47.2	5.44	1367.62	1	4152526331	4449750238	3537398270	1774376550	1429117441	1775681527	4.04573e+08	5.67889e+08	4.78186e+08	2397175602	3475496405	1840012636	8.92566e+08	3.62296e+08	1221889791	1.3981e+08	5.67889e+08	184355774
High	EXM07514.1	0	232.817	56	38	443	38	883	94.5	8.27	1033.91	0	5.46585e+08	503058228	503271921	4.13281e+08	4.20296e+08	4.5873e+08	4.75747e+08	6.95664e+08	4.60553e+08	3.15533e+08	3.92916e+08	2.61782e+08	2.07893e+08	1.06549e+08	3.15664e+08	1.64405e+08	6.95664e+08	1.77558e+08
High	EXL92875.1	0	109.717	47	19	181	19	427	48.3	7.12	499.65	0	2.56219e+07	2.56273e+07	2.88736e+07	1.87826e+08	1.46326e+08	1.63397e+08	5.52514e+08	4.52776e+08	4.57175e+08	1.47911e+07	2.00163e+07	1.50189e+07	9.44821e+07	3.70951e+07	1.12438e+08	1.90934e+08	4.52776e+08	1.76255e+08
High	EXM01977.1	0	59.947	28	10	245	10	292	31.3	5.66	575.28	0	141671374	1.15658e+08	1.38948e+08	2.98866e+08	2.79238e+08	2.92623e+08	4.60191e+08	4.63302e+08	4.37244e+08	8.17842e+07	9.0335e+07	7.22753e+07	1.50339e+08	7.07897e+07	2.01361e+08	1.5903e+08	4.63302e+08	1.68572e+08
High	EXM08927.1	0	64.85	18	13	119	13	459	49	4.63	194.04	0	3.10573e+07	3.77042e+07	1.67989e+07	5.58377e+08	4.87127e+08	881709869	3.46764e+08	4.9379e+08	4.36099e+08	1.79288e+07	2.9449e+07	8.73813e+06	2.80881e+08	1.23492e+08	6.06726e+08	1.19832e+08	4.9379e+08	168129940
High	EXL90602.1	0	344.738	52	55	627	55	1026	115.3	6.55	1502.81	0	2751212814	2641988300	2486240901	7.60221e+08	6.51449e+08	6.48978e+08	5.1033e+08	4.67284e+08	4.25238e+08	1588223580	2063536231	1293242752	3.82415e+08	1.65149e+08	4.46577e+08	1.76356e+08	4.67284e+08	1.63943e+08
High	EXL97913.1	0	55.586	61	9	128	9	166	17.6	4.68	320.02	0	3.14502e+07	4.27754e+06	4.52399e+06	3.97913e+08	4.67671e+08	3.7457e+08	4.94867e+08	5.91642e+08	4.13245e+08	1.81556e+07	3.34099e+06	2.3532e+06	2.00163e+08	1.1856e+08	2.57751e+08	1.71013e+08	5.91642e+08	1.59319e+08
High	EXM08670.1	0	61.052	70	12	145	12	204	21.7	8.31	355.81	0	1.33687e+08	1.3955e+08	1.55311e+08	4.97253e+08	4.20458e+08	5.27712e+08	454189208	4.86774e+08	4.11668e+08	7.71751e+07	1.08996e+08	8.07867e+07	2.50134e+08	1.0659e+08	3.63131e+08	1.56956e+08	4.86774e+08	1.58711e+08
High	EXM07124.1	0	93.195	40	15	178	15	454	49.8	6.34	469.14	0	3.54298e+07	3.42079e+07	3.75522e+07	5.17202e+08	4.23507e+08	6.7427e+08	3.892e+08	6.43245e+08	4.06622e+08	20452952	2.67182e+07	1.95331e+07	260168372	1.07364e+08	4.63981e+08	1.34497e+08	6.43245e+08	1.56766e+08
High	EXM05317.1	0	97.715	62	16	218	16	315	34.4	5.77	598.1	0	5.44042e+08	6.35877e+08	5.401e+08	7.94443e+08	6.79691e+08	8.26804e+08	4.02054e+08	516327553	403501493	3.14065e+08	4.96655e+08	2.80939e+08	3.99629e+08	1.72309e+08	5.68944e+08	1.38939e+08	516327553	1.55563e+08
High	EXL99543.1	0	130.182	66	22	312	22	417	45.4	7.72	815.91	0	2.76211e+08	3.12073e+08	2.98895e+08	6.83493e+08	4.84048e+08	6.51688e+08	3.97612e+08	4.71463e+08	3.92939e+08	1.59451e+08	2.43746e+08	1.55473e+08	3.43818e+08	1.22711e+08	4.48443e+08	1.37404e+08	4.71463e+08	1.5149e+08
High	EXM06860.1	0	274.374	69	46	675	46	670	75.3	6.32	1479.66	0	3370721588	3581071023	3406987722	6.59697e+08	6.81279e+08	7.64048e+08	4.17715e+08	4.58985e+08	3.88539e+08	1945854381	2797010798	1772178302	3.31848e+08	1.72711e+08	525760177	1.44351e+08	4.58985e+08	1.49794e+08
High	EXM03604.1	0	88.112	39	17	178	17	560	61.8	8.07	469.91	0	5.39149e+07	4.88252e+07	4.77428e+07	3.26044e+08	3.26956e+08	3.47921e+08	3.74998e+08	4.50102e+08	3.55041e+08	3.11241e+07	3.81352e+07	2.48339e+07	1.6401e+08	8.28868e+07	2.39413e+08	1.29589e+08	4.50102e+08	1.3688e+08
High	EXL92283.1	0	173.326	61	35	316	34	604	67.7	9.41	661.73	1	1.30085e+08	1.53179e+08	1.31444e+08	4.89796e+08	4.76923e+08	5.63535e+08	3.27392e+08	3.4102e+08	3.45968e+08	7.50956e+07	119641062	6.8372e+07	2.46382e+08	1.20905e+08	3.87782e+08	1.13138e+08	3.4102e+08	1.33382e+08
High	EXL95030.1	0	178.325	52	30	315	30	822	88	8.1	698.49	0	8.78731e+07	7.18956e+07	7.11901e+07	3.47592e+08	3.01814e+08	3.47432e+08	300309108	3.95878e+08	3.45762e+08	5.07275e+07	5.61544e+07	3.70302e+07	1.7485e+08	7.6513e+07	2.39077e+08	1.03779e+08	3.95878e+08	133302084
High	EXM05524.1	0	76.432	74	12	167	12	197	21.5	8.62	410.19	0	1.97489e+08	2.07265e+08	2.2097e+08	4.18377e+08	3.85994e+08	5.07424e+08	3.51127e+08	4.776e+08	340414181	1.14006e+08	1.61886e+08	1.1494e+08	2.10457e+08	9.78534e+07	3.49171e+08	1.2134e+08	4.776e+08	1.3124e+08
High	EXM05414.1	0	149.303	57	28	321	28	585	63.3	7.23	764	0	436498955	4.25688e+08	4.31137e+08	4.79981e+08	412163223	4.57145e+08	3.84046e+08	3.43031e+08	3.40006e+08	2.51983e+08	3.32486e+08	2.2426e+08	2.41445e+08	1.04488e+08	3.14573e+08	1.32716e+08	3.43031e+08	1.31083e+08
High	EXL98085.1	0	60.361	86	9	134	9	221	22.9	6.74	431.97	0	3.46403e+08	3.03554e+08	4.15021e+08	3.46235e+08	297311619	4.66201e+08	3.91211e+08	4.22791e+08	3.36614e+08	1.99972e+08	2.37092e+08	215877017	1.74167e+08	7.53716e+07	3.20804e+08	135192066	4.22791e+08	1.29775e+08
High	EXM03817.1	0	45.662	59	7	84	7	210	21.7	5.45	216.37	0	2.13344e+06	2.90162e+06		2.51609e+08	2.13175e+08	3.45451e+08	3.26968e+08	371887149	3.36239e+08	1.23159e+06	2266320		1.26567e+08	5.4042e+07	2.37713e+08	1.12992e+08	371887149	1.29631e+08
High	EXL98740.1	0	146.272	71	20	348	20	300	32.9	6.35	821.38	0	3.25266e+08	3.23518e+08	3.69273e+08	1033192307	1015611753	1243671365	4.07783e+08	447773745	3.36021e+08	1.8777e+08	2.52685e+08	1.92081e+08	5.19727e+08	2.57468e+08	8.55801e+08	1.40919e+08	447773745	1.29547e+08
High	EXM03207.1	0	119.34	46	19	204	19	454	47.1	4.88	562.14	0	1.91401e+07	1.7021e+07	1.97483e+07	1.89309e+08	1.93107e+08	1.81916e+08	3.4275e+08	3.86178e+08	3.20211e+08	1.10492e+07	1.32943e+07	1.02723e+07	9.52283e+07	4.89547e+07	1.25181e+08	1.18445e+08	3.86178e+08	1.23451e+08
High	EXL92242.1	0	51.346	50	10	119	10	186	19.5	7.56	279.04	0	1.7967e+08	1.56837e+08	1.86895e+08	2.93401e+08	2.87601e+08	3.52563e+08	2.06383e+08	3.62365e+08	3.12039e+08	1.0372e+08	1.22498e+08	9.72154e+07	1.4759e+08	7.29098e+07	2.42607e+08	7.13204e+07	3.62365e+08	1.20301e+08
High	EXM11756.1	0	99.321	58	15	179	15	388	41.3	6.39	498.48	0	7.58633e+08	9.26092e+08	8.05771e+08	2.38106e+08	2.21655e+08	2.49993e+08	4.078e+08	4.26987e+08	3.11987e+08	437944437	7.23328e+08	4.1913e+08	1.19775e+08	5.61919e+07	1.72026e+08	1.40925e+08	4.26987e+08	1.20281e+08
High	EXL89921.1	0	75.253	83	8	131	8	199	21.7	6.92	417.68	0	1.08253e+08	1.136e+08	1.48777e+08	2.45e+08	2.41558e+08	2.97763e+08	3.03531e+08	279044623	2.70853e+08	6.24927e+07	8.87279e+07	7.73878e+07	1.23242e+08	6.12375e+07	2.04898e+08	1.04892e+08	279044623	104422622
High	EXM02062.1	0	33.416	25	9	33	9	438	49.6	5.82	48.64	0	2.49643e+08	9.67954e+07	1.87281e+08	9.08844e+07	1.57011e+08	2.53649e+08	2.77908e+08	3.65246e+08	2.49345e+08	1.44114e+08	7.56024e+07	9.7416e+07	4.57176e+07	3.9804e+07	1.74542e+08	9.60375e+07	3.65246e+08	9.61304e+07
High	EXM03333.1	0	71.332	40	15	130	15	429	45	4.96	268.76	0	1.27425e+07	1.55086e+07	1.88469e+07	1.42175e+08	1.46496e+08	1.54312e+08	2.44611e+08	2.47822e+08	2.41018e+08	7.35599e+06	1.2113e+07	9.80338e+06	7.15185e+07	3.71383e+07	1.06186e+08	8.45311e+07	2.47822e+08	9.292e+07
High	EXL92459.1	0	78.655	36	22	65	22	788	85.4	6.67	112.55	0	1.27452e+08	7.30541e+07	1.0646e+08	6.94931e+07	9.26053e+07	1.94529e+08	2.04678e+08	234396790	2.38172e+08	7.35754e+07	5.70592e+07	55376225	3.49572e+07	2.34764e+07	1.3386e+08	7.07314e+07	234396790	9.18228e+07
High	EXL96942.1	0	144.345	72	26	277	26	395	42.2	8.16	706.34	0	1.67372e+08	1.82777e+08	1.62239e+08	293888175	2.22148e+08	2.75243e+08	198707713	2.80375e+08	2.33701e+08	9.66208e+07	1.42759e+08	8.439e+07	1.47835e+08	5.63169e+07	1.89402e+08	6.86681e+07	2.80375e+08	9.00993e+07
High	EXM02659.1	0	80.619	52	14	170	14	343	35.9	8.16	412.72	0	2.77056e+08	3.02576e+08	2.5152e+08	3.35409e+08	2.89638e+08	3.76418e+08	1.6568e+08	2.60592e+08	218263793	1.59939e+08	2.36328e+08	1.30831e+08	1.68721e+08	7.34261e+07	2.59022e+08	5.72547e+07	2.60592e+08	8.41476e+07
High	EXM11195.1	0	171.481	59	30	445	30	514	54.7	6.61	935.48	0	4790372964	5163933490	4662715002	5.01483e+08	4.81846e+08	5.42221e+08	2.33756e+08	2.28098e+08	2.13223e+08	2765392506	4033312280	2425357244	2.52261e+08	1.22153e+08	3.73116e+08	8.07799e+07	2.28098e+08	8.22044e+07
High	EXM03313.1	0	93.204	68	17	169	17	218	24.6	5.54	342.71	0	3.46184e+07	4.76961e+07	3.46113e+07	1.48308e+08	125778662	216035828	1.90996e+08	1.95837e+08	2.09968e+08	1.99846e+07	3.72532e+07	1.80034e+07	7.46034e+07	3.18862e+07	1.4866e+08	6.6003e+07	1.95837e+08	8.09492e+07
High	EXL96074.1	0	149.961	62	24	284	24	539	58.5	5.33	743.86	0	8.31225e+08	7.5605e+08	754609872	2.38364e+08	2.13756e+08	2.35405e+08	210605867	2.50041e+08	2.06604e+08	4.79851e+08	5.90516e+08	3.92518e+08	1.19904e+08	5.41893e+07	1.61988e+08	7.27798e+07	2.50041e+08	7.96523e+07
High	EXM02673.1	0	41.112	15	6	97	6	409	42	4.86	201.17	0	7.25967e+07	7.79444e+07	8.40074e+07	1.3384e+08	1.41414e+08	1.22968e+08	2.09603e+08	2.49636e+08	2.03624e+08	4.19087e+07	6.08788e+07	4.36973e+07	6.73258e+07	3.58499e+07	8.46172e+07	7.24333e+07	2.49636e+08	7.85037e+07
High	EXM07562.1	0	159.375	57	30	404	30	464	51.6	8.28	973.08	0	4249655278	4282429197	4259271506	1.8464e+08	1.72604e+08	182403521	2.23117e+08	2.46132e+08	1.9648e+08	2453246323	3344809591	2215502127	9.28797e+07	4.3757e+07	1.25516e+08	7.71031e+07	2.46132e+08	7.57491e+07
High	EXM01654.1	0	92.025	33	13	165	13	448	48.4	5.22	419.2	0	146356917	1.45074e+08	1.43467e+08	1.44382e+08	1.38068e+08	1.66949e+08	1.85439e+08	2.3564e+08	1.93771e+08	8.44891e+07	1.1331e+08	7.46259e+07	7.26284e+07	3.50017e+07	1.14881e+08	6.40826e+07	2.3564e+08	7.47049e+07
High	EXL93661.1	0	55.142	62	10	157	10	224	24.2	7.02	456.14	0	3.17212e+08	3.12006e+08	324592220	1.57349e+08	1.32944e+08	1.97414e+08	218800186	2.90812e+08	1.90618e+08	1.8312e+08	2.43693e+08	168839848	79151625	3.37026e+07	1.35845e+08	7.56115e+07	2.90812e+08	7.34893e+07
High	EXL92713.1	0	143.767	65	27	288	27	502	55.5	7.61	581.38	0	8.95847e+07	9.60135e+07	8.29128e+07	3.22577e+08	2.52224e+08	3.13136e+08	1.982e+08	2.57465e+08	1.83956e+08	5.17156e+07	7.49918e+07	4.31279e+07	1.62266e+08	6.39414e+07	215476699	6.84926e+07	2.57465e+08	7.09208e+07
High	EXM06572.1	0	123.604	78	21	170	21	338	36.1	6.57	449.72	0	1.96079e+08	2.06455e+08	1.93413e+08	7.47274e+07	63861121	8.92584e+07	1.59649e+08	2.82782e+08	1.83446e+08	1.13192e+08	161252877	1.00606e+08	3.75902e+07	1.61895e+07	6.14209e+07	5.51704e+07	2.82782e+08	7.07244e+07
High	EXM01270.1	0	89.463	45	19	162	19	343	37.9	9.03	317.69	0	118145003	1.11688e+08	1.06821e+08	173638689	1.57773e+08	169052364	1.69926e+08	2.40738e+08	1.81822e+08	6.82029e+07	8.72342e+07	5.55639e+07	8.73456e+07	3.99972e+07	1.16329e+08	5.87219e+07	2.40738e+08	70098013
High	EXL97368.1	0	54.767	50	11	81	11	218	23.5	5.43	135.31	0	2.38937e+07	3.02225e+07	2.7475e+07	2.89005e+08	2.64072e+08	2.80592e+08	1.74166e+08	2.38514e+08	1.81783e+08	1.37934e+07	2.36054e+07	1.42914e+07	1.45378e+08	6.69449e+07	1.93082e+08	6.01872e+07	2.38514e+08	7.00831e+07
High	EXL93545.1	0	128.411	33	21	147	21	949	103.8	4.77	403.4	0	2.1224e+07	2.31045e+07	4.04939e+07	1.19476e+08	1.14753e+08	1.73335e+08	1.56267e+08	2.30646e+08	1.74301e+08	1.22522e+07	1.80458e+07	2.10633e+07	6.01002e+07	2.90912e+07	1.19276e+08	5.40018e+07	2.30646e+08	6.71987e+07
High	EXL95257.1	0	47.452	36	11	123	11	373	39.7	4.77	312.64	0	5.44032e+07	6.63334e+07	5.59082e+07	1.1464e+08	1.24135e+08	1.3792e+08	1.54879e+08	2.05166e+08	1.73769e+08	3.14059e+07	5.181e+07	2.90812e+07	5.76674e+07	3.14696e+07	9.49062e+07	5.3522e+07	2.05166e+08	6.69933e+07
High	EXL97574.1	0	163.639	72	25	407	25	356	39.3	8.76	968.43	0	3268048862	3338367512	3217172160	648003928	6.39249e+08	9.29748e+08	1.66156e+08	2.43894e+08	1.69985e+08	1886583341	2607446186	1673443863	3.25966e+08	1.62056e+08	6.39782e+08	5.74189e+07	2.43894e+08	6.55345e+07
High	EXM07115.1	0	87.055	29	13	156	13	544	58.8	5.02	368.76	0	9.34836e+07	7.98171e+07	7.09576e+07	1.10413e+08	114574459	1.20297e+08	1.71079e+08	2.43116e+08	1.67665e+08	5.39663e+07	6.23415e+07	3.69093e+07	5.55411e+07	2.90458e+07	8.27792e+07	5.91202e+07	2.43116e+08	6.46401e+07
High	EXL99482.1	0	86.101	66	24	155	24	407	44.1	8.44	303.46	0	4.84081e+07	3.54196e+07	2.53524e+07	1.52371e+08	1.4555e+08	1.39544e+08	1.55414e+08	1.68319e+08	1.53339e+08	2.79451e+07	2.76647e+07	1.31873e+07	7.66475e+07	3.68984e+07	9.60233e+07	5.3707e+07	1.68319e+08	5.9117e+07
High	EXL92621.1	0	113.691	63	24	182	24	430	47.7	6.57	386.77	0	1.3935e+08	1.51189e+08	1.24586e+08	2.63375e+07	1.86546e+07	2.73146e+07	1.37565e+08	177662345	1.51887e+08	8.0444e+07	1.18087e+08	6.48045e+07	1.32486e+07	4.72915e+06	1.87958e+07	4.75388e+07	177662345	5.85573e+07
High	EXL97460.1	0	37.512	47	7	55	7	196	21.2	7.21	115.16	0	1.36748e+06	1.74649e+06	1.43889e+06	1.04474e+08	9.66633e+07	1.33421e+08	1.17263e+08	2.04828e+08	1.43367e+08	789420	1.3641e+06	748452	5.25535e+07	2.45052e+07	9.181e+07	4.05229e+07	2.04828e+08	5.52726e+07
High	EXM02182.1	0	118.932	76	21	208	21	409	44.8	7.88	400.68	0	4.40217e+07	5.01661e+07	3.34735e+07	2.8159e+08	2.29667e+08	296475452	9.62129e+07	2.10489e+08	1.40385e+08	2.54129e+07	3.91824e+07	1.74116e+07	1.41648e+08	5.82229e+07	2.04012e+08	3.32486e+07	2.10489e+08	5.41229e+07
High	EXM06841.1	0	101.039	71	20	87	20	365	40	6.65	197.67	0	5.77327e+07	6.70497e+07	4.28376e+07	141196	445209	2.4937e+06	107699563	1.9047e+08	1.39593e+08	3.3328e+07	5.23694e+07	2.22824e+07	71025.8	112865	1715973	3.72181e+07	1.9047e+08	5.38177e+07
High	EXL89833.1	0	16.139	35	4	38	4	143	15.3	9.2	86.5	0	9.16214e+07	1.09163e+08	1.54852e+08	2.1825e+08	2.3083e+08	3.67274e+08	1.04921e+08	163794156	1.37007e+08	52891342	8.52626e+07	8.0548e+07	1.09786e+08	5.85177e+07	2.5273e+08	3.62579e+07	163794156	5.28206e+07
High	EXM04484.1	0	82.53	51	21	159	21	495	54.7	8.44	354.32	0	2.04785e+08	2.08473e+08	2.1869e+08	1.34031e+08	1.08355e+08	1.62139e+08	1.30454e+08	1.29089e+08	1.36307e+08	1.18219e+08	1.62828e+08	1.13754e+08	6.74219e+07	2.74691e+07	1.11572e+08	4.50815e+07	1.29089e+08	5.25507e+07
High	EXM05215.1	0	35.28	25	7	32	7	479	51.3	4.48	102.61	0				7.30139e+07	6.28393e+07	8.25654e+07	1.11742e+08	1.25971e+08	1.33961e+08				3.67282e+07	1.59304e+07	5.68152e+07	3.86149e+07	1.25971e+08	5.16464e+07
High	EXM09116.1	0	123.222	64	25	235	25	323	35.5	5.22	459.97	0	2.2161e+08	1.99643e+08	2.12906e+08	1.68142e+08	1.70422e+08	1.96458e+08	1.60112e+08	2.08143e+08	1.25105e+08	127931022	1.55932e+08	110745319	84580553	4.32037e+07	1.35188e+08	5.53306e+07	2.08143e+08	4.82321e+07
High	EXL91630.1	0	138.432	62	16	224	16	412	45.3	7.96	651.55	0	4.09321e+08	3.9328e+08	4.23815e+08	2.97768e+08	2.36655e+08	3.10602e+08	1.05163e+08	1.83837e+08	1.22527e+08	2.36294e+08	3.07173e+08	2.20451e+08	1.49786e+08	5.99946e+07	2.13733e+08	3.63415e+07	1.83837e+08	4.72381e+07
High	EXM07253.1	0	79.43	56	16	160	16	297	31.7	5.1	344.77	0	9.38843e+07	7.96618e+07	1.01322e+08	2.04632e+08	2.12256e+08	2.70241e+08	157245578	1.27746e+08	1.17055e+08	5.41976e+07	6.22202e+07	5.27035e+07	1.02936e+08	5.38092e+07	1.8596e+08	5.43399e+07	1.27746e+08	4.51285e+07
High	EXM10557.1	0	91.707	51	25	88	25	506	55.4	4.86	145.36	0	1.09125e+08	1.04606e+08	8.29621e+07	9.8682e+07	9.1507e+07	8.93623e+07	1.23515e+08	1.12689e+08	1.13957e+08	62996093	8.17031e+07	4.31536e+07	4.96401e+07	2.3198e+07	6.14924e+07	4.26835e+07	1.12689e+08	4.39339e+07
High	EXM00596.1	0	39.274	50	8	66	8	203	22.3	5.39	124.47	0	7.98393e+07	1.00208e+08	8.64741e+07	7.3452e+07	9.53253e+07	1.06504e+08	9.37277e+07	1.29443e+08	1.13659e+08	4.60897e+07	78267579	4.49803e+07	3.69486e+07	2.4166e+07	7.32878e+07	3.23898e+07	1.29443e+08	4.38193e+07
High	EXL92473.1	0	49.103	36	9	85	9	371	39	5.22	273.25	0	5.71083e+07	6.73199e+07	5.13971e+07	1.14063e+08	9.33252e+07	7.76538e+07	1.13555e+08	1.33375e+08	1.1079e+08	3.29676e+07	5.25805e+07	2.67347e+07	5.73772e+07	2.36589e+07	5.34354e+07	3.92415e+07	1.33375e+08	4.27132e+07
High	EXM10866.1	0	20.013	10	7	15	7	703	78.9	6.2	15.45	0	9.99199e+07	1.95727e+07	4.76947e+07	4.14698e+07	7.36856e+07	1.89816e+08	115602030	1.8319e+08	109898376	5.76819e+07	1.52873e+07	2.48089e+07	2.08606e+07	1.86801e+07	130617320	3.9949e+07	1.8319e+08	4.23693e+07
High	EXM08674.1	0	25.533	47	4	47	4	102	10.8	8.12	101.46	0	1.6797e+08	1.53474e+08	2.17297e+08	7.22897e+07	6.14917e+07	1.09249e+08	1.01672e+08	1.52922e+08	1.07522e+08	9.69661e+07	1.19871e+08	1.13029e+08	3.63639e+07	1.55888e+07	7.51767e+07	3.51353e+07	1.52922e+08	4.14533e+07
High	EXM00439.1	0	38.144	11	9	58	9	857	89.8	4.46	88.45	0	2.18059e+06	1.93566e+06	7.11335e+06	6.54149e+07	6.55517e+07	9.81658e+07	9.88782e+07	1.30328e+08	1.01863e+08	1.25881e+06	1.51186e+06	3.70008e+06	3.29057e+07	1.6618e+07	6.75503e+07	3.41697e+07	1.30328e+08	3.92714e+07
High	EXL91441.1	0	78.71	23	14	187	14	648	71.9	7.55	396.79	0	3.23666e+08	7.96839e+08	3.82844e+08	1.05719e+08	1.01366e+08	1.2179e+08	1.00129e+08	1.4027e+08	1.01623e+08	1.86846e+08	6.22375e+08	199139944	5.31798e+07	2.56973e+07	8.38063e+07	3.46018e+07	1.4027e+08	3.91788e+07
High	EXL92913.1	0	95.663	54	17	152	17	400	43.2	5.31	382.05	0	7.5828e+08	6.54902e+08	6.45889e+08	1.19674e+08	7.38744e+07	1.32403e+08	1.11662e+08	1.46661e+08	1.01352e+08	4.37741e+08	5.11514e+08	3.35966e+08	6.01998e+07	1.87279e+07	9.11099e+07	3.85874e+07	1.46661e+08	3.90744e+07
High	EXL92096.1	0	141.462	73	21	304	21	355	37.2	8.15	729.6	0	2628532675	2379234883	2496939092	7.9935e+07	8.42939e+07	1.06646e+08	9.04111e+07	9.03678e+07	9.8539e+07	1517402636	1858311554	1298807522	4.02098e+07	2.13694e+07	7.33855e+07	3.12437e+07	9.03678e+07	3.79899e+07
High	EXM06210.1	0	76.002	60	17	112	17	415	45.6	5.9	175.29	0	7.04869e+07	5.41566e+07	5.57615e+07	4.02087e+07	3.17739e+07	4.88482e+07	7.79442e+07	7.5051e+07	9.63928e+07	4.06908e+07	42299282	2.90049e+07	2.02262e+07	8.05502e+06	33613654	2.69354e+07	7.5051e+07	3.71625e+07
High	EXL99120.1	0	100.576	76	17	254	17	198	21.6	8.03	603.88	0	3193396176	2953867006	3466855842	9.08326e+07	6.03446e+07	4.92406e+07	9.49074e+07	1.39337e+08	9.52962e+07	1843487745	2307130425	1803319296	4.56916e+07	1.5298e+07	3.38837e+07	3.27975e+07	1.39337e+08	3.67397e+07
High	EXL97636.1	0	55.602	36	12	120	12	476	49.7	6.52	273.31	0	1.5757e+07	1.15976e+07	1.1676e+07	1.14046e+08	9.79818e+07	1.2635e+08	8.41715e+07	9.56549e+07	9.37896e+07	9.09623e+06	9.05836e+06	6.07341e+06	57368877	2.48394e+07	8.69448e+07	2.90874e+07	9.56549e+07	3.61589e+07
High	EXL93718.1	0	54.558	33	13	63	13	473	51.4	5.48	145.63	0	8.77971e+06	9.01753e+06	8.55451e+06	1.05392e+08	9.42959e+07	1.08002e+08	9.70916e+07	1.28827e+08	9.30298e+07	5.06836e+06	7.04318e+06	4.44971e+06	5.30152e+07	2.3905e+07	7.43185e+07	3.35523e+07	1.28827e+08	3.5866e+07
High	EXL98396.1	0	45.522	44	7	86	7	248	25.4	8.38	238.14	0	4.58712e+07	4.94411e+07	4.23237e+07	9.07354e+07	7.59256e+07	7.24291e+07	9.59257e+07	1.25727e+08	8.7979e+07	2.64806e+07	3.86162e+07	2.20151e+07	4.56427e+07	1.92479e+07	49840222	3.31494e+07	1.25727e+08	3.39187e+07
High	EXL92289.1	0	41.55	63	9	60	9	118	13	7.71	94.36	0	8.41321e+06	9.27906e+06	7.13162e+06	1.01e+08	1.02915e+08	1.15172e+08	1.02028e+08	1.32196e+08	8.78351e+07	4.85679e+06	7.24745e+06	3.70958e+06	5.08063e+07	2.60899e+07	7.92527e+07	3.5258e+07	1.32196e+08	3.38632e+07
High	EXL91554.1	0	68.376	30	13	131	13	598	64.5	6.84	252.2	0	1.60457e+07	7.9138e+06	7.56732e+06	7.8412e+07	8.84039e+07	8.54723e+07	8.42733e+07	8.48552e+07	8.69286e+07	9.26291e+06	6.18111e+06	3.93622e+06	3.94436e+07	2.24113e+07	5.88156e+07	2.91226e+07	8.48552e+07	3.35137e+07
High	EXL99084.1	0	43.985	28	11	93	11	422	44.5	8.43	166.74	0	2.26436e+07	2.52852e+07	2.04686e+07	5.57639e+07	5.5784e+07	5.98996e+07	7.70758e+07	1.21774e+08	8.5513e+07	1.30717e+07	1.97491e+07	1.06469e+07	2.8051e+07	1.41418e+07	4.12184e+07	2.66353e+07	1.21774e+08	3.2968e+07
High	EXM10706.1	0	24.249	23	4	35	4	202	21.2	4.6	91.68	0		421364	741410	7.15622e+07	1.56799e+07	5.53918e+07	9.30538e+07	63745319	8.13161e+07		329108	385652	3.5998e+07	3.97501e+06	3.81164e+07	3.21569e+07	63745319	31349948
High	EXL95905.1	0	109.505	52	23	182	23	477	50.9	8.56	395.59	0	1.5846e+08	1.60852e+08	1.35256e+08	1.58422e+08	1.1369e+08	168665321	9.24557e+07	110916960	7.94924e+07	9.14761e+07	1.25634e+08	7.03546e+07	7.96912e+07	2.88215e+07	1.16063e+08	3.19502e+07	110916960	3.06469e+07
High	EXL92932.1	0	140.075	53	21	242	21	460	50.5	5.95	618.63	0	8.50485e+08	9.35605e+08	9.53933e+08	1.04533e+08	7.91041e+07	1.10156e+08	8.96171e+07	9.57142e+07	7.40122e+07	4.90969e+08	7.30758e+08	4.96198e+08	5.25835e+07	2.00537e+07	7.58009e+07	3.09693e+07	9.57142e+07	2.8534e+07
High	EXM06156.1	0	90.043	45	17	128	17	530	57.3	8.73	291.73	0	9.03036e+06	1.12482e+07	1.39451e+07	1.04715e+08	9.5973e+07	8.75718e+07	7.84142e+07	8.51295e+07	7.38931e+07	5.21306e+06	8.78544e+06	7.2537e+06	52675048	2.43302e+07	6.02603e+07	2.70978e+07	8.51295e+07	2.84881e+07
High	EXM11544.1	0	27.069	29	4	67	4	262	27.3	5.57	184.65	0	1.18384e+07	1.12092e+07	2.4456e+07	6.51637e+07	6.62536e+07	7.69015e+07	9.0408e+07	1.38244e+08	7.21625e+07	6.83407e+06	8.75501e+06	1.27211e+07	3.27793e+07	1.6796e+07	5.29178e+07	3.12426e+07	1.38244e+08	2.78209e+07
High	EXL99228.1	0	98.745	55	21	172	21	432	47.4	6.79	381.79	0	3.07701e+08	3.07235e+08	2.79569e+08	8.11093e+07	6.76041e+07	8.41346e+07	8.69841e+07	1.05733e+08	7.15131e+07	1.7763e+08	239967113	1.45421e+08	4.08005e+07	1.71383e+07	5.7895e+07	3.00594e+07	1.05733e+08	2.75706e+07
High	EXM02651.1	0	93.199	42	22	177	22	561	62.4	6.48	380.58	0	9.24158e+07	7.18623e+07	9.14438e+07	135862174	1.07062e+08	1.20935e+08	9.80938e+07	9.00006e+07	6.97089e+07	5.33499e+07	5.61284e+07	4.75654e+07	6.83428e+07	2.71412e+07	8.32183e+07	3.38986e+07	9.00006e+07	2.6875e+07
High	EXL90453.1	0	56.096	50	12	110	12	302	33.5	9.41	252.05	0	4.40017e+07	4.69376e+07	4.09407e+07	9.12715e+07	9.16184e+07	8.02154e+07	7.91434e+07	9.7265e+07	6.96713e+07	2.54014e+07	3.66608e+07	2.12957e+07	4.59124e+07	2.32262e+07	5.51982e+07	2.73498e+07	9.7265e+07	2.68605e+07
High	EXL92184.1	0	30.402	46	7	47	7	145	14.8	9.51	90.2	0				4.16766e+07	4.3883e+07	3.91189e+07	7.0637e+07	1.01522e+08	6.82389e+07				2.09646e+07	1.11248e+07	2.69187e+07	2.44103e+07	1.01522e+08	2.63082e+07
High	EXM03210.1	0	71.037	45	16	89	16	413	43.7	5.47	173.71	0	2.74149e+08	2.92684e+08	2.1947e+08	5.52128e+07	5.31419e+07	4.80115e+07	6.01563e+07	8.47403e+07	6.68996e+07	1.58261e+08	2.28602e+08	114159591	2.77738e+07	13472033	3.30379e+07	2.07884e+07	8.47403e+07	2.57919e+07
High	EXM00812.1	0	63.913	54	14	55	13	353	37.5	7.33	100.54	1	4.36985e+06	4.26117e+06	4.42646e+06	2.73107e+06	2.80477e+06	612140	6.40206e+07	78570098	6.57198e+07	2.52263e+06	3.32821e+06	2.30247e+06	1.37381e+06	711039	421228	2.21238e+07	78570098	2.53371e+07
High	EXL94186.1	0	50.316	32	12	96	12	460	49.8	9.16	189.84	0	7.04771e+07	7.06516e+07	6.48427e+07	2.06262e+07	1.67813e+07	2.29216e+07	5.78082e+07	6.17508e+07	6.31343e+07	4.06851e+07	5.51828e+07	3.37286e+07	1.03756e+07	4.25424e+06	1.57729e+07	1.9977e+07	6.17508e+07	2.43403e+07
High	EXM07328.1	0	35.286	27	7	59	7	249	26.8	9.07	128.06	0	1.50213e+08	1.7137e+08	1.42992e+08	6.31852e+07	5.28969e+07	5.82753e+07	6.83656e+07	8.93739e+07	6.1277e+07	8.67154e+07	1.33849e+08	7.43789e+07	3.17841e+07	1.34099e+07	4.01007e+07	2.36253e+07	8.93739e+07	2.36242e+07
High	EXL94235.1	0	133.167	60	23	201	23	499	54.5	8.15	440.73	0	3.22195e+08	3.56868e+08	3.48744e+08	1.04714e+08	8.59739e+07	1.06169e+08	6.9308e+07	6.23995e+07	6.09029e+07	1.85997e+08	278733316	1.81403e+08	5.26743e+07	2.17953e+07	7.30576e+07	2.3951e+07	6.23995e+07	2.348e+07
High	EXL92907.1	0	62.201	40	16	64	16	499	51.6	6.23	151.88	0	3.12977e+07	3.49824e+07	1.86594e+07	7.79876e+07	6.8184e+07	6.51103e+07	7.03835e+07	7.30167e+07	5.98254e+07	1.80676e+07	2.73231e+07	9.70588e+06	3.92302e+07	1.72854e+07	4.4804e+07	2.43226e+07	7.30167e+07	2.30646e+07
High	EXL91945.1	0	193.228	88	31	713	31	324	34.1	8.24	2494.15	0	5187582057	4966886380	5520671951	6.948e+07	5.89893e+07	4.41015e+07	7.20419e+07	3.51339e+07	5.90946e+07	2994693868	3879407794	2871632022	3.49506e+07	1.49544e+07	3.03473e+07	2.48958e+07	3.51339e+07	2.27828e+07
High	EXL97125.1	0	51.742	24	12	78	12	595	65.2	5.3	186.24	0	1.15877e+07	7.32681e+06	6.61269e+06	5.93606e+07	3.54293e+07	5.56247e+07	4.36143e+07	5.2173e+07	5.78146e+07	6.68936e+06	5.72264e+06	3.43966e+06	2.98602e+07	8.98169e+06	3.82767e+07	1.50719e+07	5.2173e+07	2.22894e+07
High	EXM00870.1	0	182.658	64	38	166	38	766	86.5	6.28	381.79	0	2.49595e+08	2.64136e+08	2.54213e+08	4.67701e+07	4.3856e+07	7.37351e+07	7.41242e+07	1.09918e+08	5.73046e+07	1.44086e+08	2.06304e+08	1.32232e+08	2.35268e+07	1.11179e+07	5.07389e+07	2.56153e+07	1.09918e+08	2.20928e+07
High	EXM10327.1	0	157.091	74	24	224	24	438	47.3	5.17	525.94	0	4.0239e+08	4.30521e+08	3.90624e+08	4.29188e+07	3.41355e+07	3.83503e+07	5.62154e+07	6.87799e+07	5.68766e+07	2.32292e+08	3.36261e+08	2.03187e+08	2.15895e+07	8.6537e+06	2.63898e+07	1.94265e+07	6.87799e+07	2.19277e+07
High	EXL98351.1	0	155.612	61	24	203	24	448	49.3	5.6	555.98	0	4.79771e+08	4.87497e+08	4.54943e+08	9.50412e+07	9.36429e+07	1.37565e+08	5.63511e+07	4.62943e+07	5.67412e+07	2.76963e+08	380761487	2.36643e+08	4.78086e+07	2.37395e+07	9.46619e+07	1.94734e+07	4.62943e+07	2.18755e+07
High	EXL98832.1	0	72.456	44	15	110	15	512	55.3	7.94	184.15	0	3.01638e+07	3.90952e+07	3.45209e+07	3.72842e+07	3.51981e+07	4.24845e+07	5.59005e+07	7.12229e+07	5.64507e+07	1.7413e+07	3.05355e+07	1.79564e+07	1.87551e+07	8.92309e+06	2.92346e+07	1.93177e+07	7.12229e+07	2.17635e+07
High	EXL99536.1	0	103.773	61	24	191	24	410	47	8.1	314.61	0	8.6183e+07	1.02952e+08	9.1931e+07	1.58583e+08	134947278	1.73579e+08	5.2179e+07	70396545	5.57488e+07	4.97518e+07	8.04111e+07	4.78188e+07	7.9772e+07	3.42105e+07	1.19444e+08	1.80317e+07	70396545	2.14929e+07
High	EXM09772.1	0	64.609	52	14	89	14	342	38.3	5.95	184.31	0	1.9392e+08	164378492	177627195	5.18312e+07	6.82971e+07	8.51049e+07	4.76394e+07	1.03178e+08	5.45345e+07	1.11947e+08	1.28389e+08	9.23945e+07	2.60727e+07	1.7314e+07	5.85628e+07	1.64629e+07	1.03178e+08	2.10248e+07
High	EXM05781.1	0	111.76	59	23	167	23	332	37.4	6.28	382.69	0	251826932	2.65646e+08	2.28706e+08	1.43067e+08	1.25942e+08	1.46714e+08	5.06242e+07	7.93603e+07	5.34318e+07	1.45375e+08	2.07484e+08	1.18964e+08	71966932	3.19276e+07	1.00958e+08	1.74944e+07	7.93603e+07	2.05997e+07
High	EXL98334.1	0	69.457	68	17	99	17	328	35.7	9	212.48	0	1.53678e+07	1.62593e+07	1.23928e+07	4.69992e+07	4.94695e+07	5.98123e+07	4.41504e+07	7.28993e+07	5.29488e+07	8.87154e+06	1.26994e+07	6.44621e+06	2.3642e+07	1.2541e+07	4.11583e+07	1.52572e+07	7.28993e+07	2.04134e+07
High	EXL91479.1	0	136.091	52	24	225	24	567	62.2	8.73	491.72	0	2.36812e+08	2.2388e+08	2.42804e+08	1.53868e+08	1.03257e+08	1.61909e+08	5.1738e+07	7.16325e+07	5.1808e+07	1.36707e+08	1.74862e+08	1.26297e+08	7.74003e+07	2.61768e+07	1.11414e+08	1.78793e+07	7.16325e+07	1.99736e+07
High	EXL99286.1	0	61.279	30	12	69	12	347	37.1	5.26	173.21	0	1.26633e+06	762544	818977	3.52582e+07	3.23807e+07	2.5743e+07	6.11e+07	5.89599e+07	5.05146e+07	731031	595588	425999	1.7736e+07	8.20884e+06	1.77144e+07	2.11145e+07	5.89599e+07	1.9475e+07
High	EXL92709.1	0	26.835	22	4	45	4	258	27.5	5.16	101.18	0	3.7005e+07	3.68505e+07	4.47567e+07	5.62533e+07	6.04636e+07	7.87091e+07	3.97574e+07	4.81376e+07	5.03338e+07	2.13623e+07	2.87822e+07	2.32806e+07	2.82971e+07	1.53281e+07	5.41617e+07	1.37391e+07	4.81376e+07	1.94053e+07
High	EXL98014.1	0	66.663	34	14	120	14	643	69.4	6.11	247.77	0	7.58068e+07	4.83322e+07	5.13685e+07	5.71897e+07	7.65082e+07	8.66253e+07	7.58208e+07	4.96853e+07	4.95333e+07	4.37619e+07	3.77501e+07	2.67199e+07	2.87682e+07	1.93956e+07	5.9609e+07	2.62016e+07	4.96853e+07	1.90967e+07
High	EXM02817.1	0	44.989	51	9	194	9	180	19.1	4.98	364.45	0	5.75953e+07	5.95618e+07	3.85946e+07	6.26176e+07	6.58921e+07	6.20525e+07	6.37691e+07	9.9704e+07	49311711	3.32487e+07	4.6521e+07	2.00753e+07	3.14986e+07	16704346	4.26999e+07	2.20369e+07	9.9704e+07	1.90112e+07
High	EXM10494.1	0	84.523	38	20	87	20	611	68.8	5.48	159.19	0	1.86866e+06			3.54938e+07	3.02952e+07	4.19116e+07	4.49235e+07	5.49662e+07	4.85297e+07	1.07875e+06			1.78545e+07	7.68014e+06	2.88404e+07	1.55244e+07	5.49662e+07	1.87097e+07
High	EXL92672.1	0	67.686	45	18	120	18	365	41	6.95	218.21	0	6.60176e+07	7.89319e+07	5.87538e+07	8.81543e+07	6.05943e+07	8.306e+07	3.09667e+07	6.50653e+07	4.85293e+07	38110745	6.16501e+07	3.05614e+07	4.43443e+07	1.53613e+07	5.71556e+07	1.07013e+07	6.50653e+07	1.87096e+07
High	EXL97355.1	0	54.486	57	11	88	11	259	28.1	6.21	194.57	0	7.10622e+06	8.60786e+06	6.73192e+06	210293949	2.18929e+08	1.79691e+08	5.5673e+07	7.82967e+07	4.78801e+07	4.10229e+06	6.72321e+06	3.50168e+06	1.05784e+08	5.55009e+07	1.2365e+08	1.92391e+07	7.82967e+07	1.84593e+07
High	EXL95206.1	0	37.975	16	8	65	8	509	52.8	4.83	132.58	0	1.71047e+07	1.48576e+07	1.11713e+07	2.77642e+07	3.14406e+07	3.16227e+07	3.99924e+07	5.7878e+07	4.69978e+07	9.87421e+06	1.16046e+07	5.81088e+06	1.39663e+07	7.97053e+06	2.17604e+07	1.38203e+07	5.7878e+07	1.81191e+07
High	EXM03583.1	0	39.111	19	7	52	7	756	76.6	4.36	146.86	0	19746466	1.49884e+07	2.04867e+07	4.51922e+07	5.77663e+07	3.31774e+07	6.01236e+07	5.52495e+07	4.66816e+07	1.13993e+07	1.17068e+07	10656340	2.27331e+07	1.46444e+07	2.28302e+07	2.07771e+07	5.52495e+07	1.79972e+07
High	EXL96384.1	0	25.02	33	5	38	5	147	15.8	9.38	59.25	0		242241		5.57084e+07	5.22131e+07	4.99463e+07	4.21828e+07	7.63554e+07	4.61159e+07		189203		2.80231e+07	1.32366e+07	3.43693e+07	1.45773e+07	7.63554e+07	1.77791e+07
High	EXM07226.1	0	65.697	64	14	110	14	346	36.5	6.86	297.32	0	7.55387e+07	8.47323e+07	8.06587e+07	5.98634e+07	5.6341e+07	8.79449e+07	5.66001e+07	8.22679e+07	4.60438e+07	4.36071e+07	6.61806e+07	4.19554e+07	3.01131e+07	1.4283e+07	6.0517e+07	1.95595e+07	8.22679e+07	1.77513e+07
High	EXM06918.1	0	40.898	40	10	48	10	404	40.5	5.27	91.3	0	3.17737e+07	3.08394e+07	1.79586e+07	4.46224e+07	4.78477e+07	4.52967e+07	3.36515e+07	6.53711e+07	4.49748e+07	1.83424e+07	2.40872e+07	9.34134e+06	2.24464e+07	1.21299e+07	3.11698e+07	1.1629e+07	6.53711e+07	1.73392e+07
High	EXM02101.1	0	28.751	20	8	52	8	505	54.1	6.74	101.93	0	5.31169e+06	6.54523e+06	7.24312e+06	3.2857e+07	3.24093e+07	3.14188e+07	4.62694e+07	5.12076e+07	4.49546e+07	3.06634e+06	5.11218e+06	3.76758e+06	1.65281e+07	8.21609e+06	2.16201e+07	1.59895e+07	5.12076e+07	1.73314e+07
High	EXL97477.1	0	34.246	45	7	57	7	204	22.7	4.39	114.56	0	1.09541e+07	9.25205e+06	6.03652e+06	4.1073e+07	3.41593e+07	5.44578e+07	5.58035e+07	8.92758e+07	4.41392e+07	6.32361e+06	7.22635e+06	3.13996e+06	2.0661e+07	8.65975e+06	3.74737e+07	1.92842e+07	8.92758e+07	1.70171e+07
High	EXM10893.1	0	80.072	36	20	88	20	552	59.5	9.11	143.49	0	6.61286e+07	6.31032e+07	4.87846e+07	1.15066e+07	1.95412e+07	9.7016e+06	3.91018e+07	5.52408e+07	4.22308e+07	3.81748e+07	4.9287e+07	2.53758e+07	5.78818e+06	4.9539e+06	6.67591e+06	1.35125e+07	5.52408e+07	16281300
High	EXL91874.1	0	28.577	41	6	37	6	256	26.2	4.68	96.39	0	5.24607e+06	5.88891e+06	864844	2.73452e+07	2.47732e+07	2.30813e+07	5.20993e+07	5.18807e+07	4.21412e+07	3028460	4.59956e+06	449857	1.37555e+07	6.28026e+06	1.58828e+07	1.80041e+07	5.18807e+07	1.62468e+07
High	EXL92716.1	0	108.795	45	22	160	22	654	71.9	6.76	277.62	0	8.0706e+07	8.76337e+07	7.81165e+07	6.58043e+07	5.94333e+07	6.50694e+07	4.91653e+07	3.80834e+07	4.02332e+07	4.65901e+07	6.84467e+07	4.06331e+07	3.31016e+07	1.5067e+07	4.47758e+07	1.69902e+07	3.80834e+07	1.55112e+07
High	EXL99725.1	0	106.376	61	17	312	17	335	36.3	7.28	999.44	0	1964658569	1999312356	1892189987	6.95469e+07	6.56771e+07	6.35845e+07	2.44173e+07	72350118	3.98077e+07	1134160560	1561571444	9.84241e+08	3.49842e+07	1.66498e+07	4.3754e+07	8.43796e+06	72350118	1.53471e+07
High	EXM08621.1	0	30.959	35	7	37	7	287	30	4.73	115.3	0	3.91015e+06	3.51754e+06	2.34461e+06	3.58103e+07	2.24128e+07	3.43853e+07	4.77843e+07	5.16689e+07	3.96583e+07	2.25726e+06	2.74739e+06	1.21957e+06	1.80137e+07	5.68188e+06	2.36614e+07	1.6513e+07	5.16689e+07	1.52895e+07
High	EXM04922.1	0	70.421	48	17	95	17	449	48.9	5.9	173.16	0	2.14789e+07	2.31715e+07	2.62767e+07	5.18244e+07	5.73583e+07	7.95633e+07	2.94655e+07	5.48683e+07	3.93715e+07	1.23994e+07	1.80982e+07	1.36681e+07	2.60692e+07	1.45409e+07	5.47494e+07	1.01825e+07	5.48683e+07	1.5179e+07
High	EXL91524.1	0	75.739	52	15	110	15	355	39.7	5.44	196.49	0	1.837e+08	1.91852e+08	1.7218e+08	5.3941e+07	5.05233e+07	5.82926e+07	3.94533e+07	5.58361e+07	3.86793e+07	1.06047e+08	1.49847e+08	8.95614e+07	2.7134e+07	1.28082e+07	4.01126e+07	1.3634e+07	5.58361e+07	1.49121e+07
High	EXL98824.1	0	50.804	21	12	91	12	718	73.2	4.58	159.07	0	3.73609e+07	3.13224e+07	4.6649e+07	7.72395e+07	8.74808e+07	9.79069e+07	5.28597e+07	6.1171e+07	3.86246e+07	2.15678e+07	2.44645e+07	2.4265e+07	3.88538e+07	2.21773e+07	6.73721e+07	1.82669e+07	6.1171e+07	1.4891e+07
High	EXL90094.1	0.002	3.578	12	1	10	1	93	9.3	8.98	27.74	0	1.59852e+06	3.43961e+06	2.86445e+06	3.78891e+07	3.13862e+07	5.04242e+07	2.26851e+07	43845540	3.81435e+07	922795	2.68652e+06	1.48997e+06	19059406	7.95673e+06	34698128	7839349	43845540	14705545
High	EXL92064.1	0	151.111	67	29	333	29	270	29.4	9.45	839.16	0	2244220443	1907738209	2137791030	8.07742e+07	7.51247e+07	8.38181e+07	4.42982e+07	5.67319e+07	3.75451e+07	1295546389	1490047066	1111993111	4.06319e+07	1.90449e+07	5.76773e+07	1.53083e+07	5.67319e+07	1.44748e+07
High	EXL96145.1	0	22.823	28	4	33	4	271	27.9	4.18	110.74	0	8.1079e+06	7.46122e+06	7.69469e+06	2.10599e+07	2.10102e+07	2.3469e+07	3.76929e+07	60353444	3.74243e+07	4680541	5827617	4.00247e+06	1.05938e+07	5.32631e+06	1.61496e+07	1.30257e+07	60353444	1.44283e+07
High	EXL96177.1	0	17.633	37	4	39	4	125	13.8	9.03	81.12	0	7.04554e+06	5.0607e+06	5.46472e+06	8.04137e+07	6.12439e+07	8.59755e+07	3.3163e+07	5.13534e+07	3.74066e+07	4.06726e+06	3.95268e+06	2.84253e+06	4.04506e+07	1.5526e+07	5.91619e+07	1.14602e+07	5.13534e+07	1.44214e+07
High	EXM11815.1	0	101.582	32	23	123	21	652	71	5.1	249.34	2	6.81599e+07	6.01386e+07	7.55664e+07	2.06626e+07	1.62761e+07	2.10304e+07	4.02757e+07	4.17166e+07	3.57323e+07	3.93474e+07	4.69715e+07	3.93066e+07	1.03939e+07	4.12617e+06	1.44715e+07	1.39182e+07	4.17166e+07	1.37759e+07
High	EXL91556.1	0	94.295	56	16	243	16	320	35.6	7.99	604.17	0	1106486607	1110635864	9.85178e+08	7.30954e+07	6.36914e+07	7.70419e+07	3.30596e+07	4.55482e+07	3.56934e+07	6.38754e+08	8.67467e+08	5.1245e+08	3.67692e+07	1.61464e+07	5.30144e+07	1.14245e+07	4.55482e+07	1.3761e+07
High	EXL89889.1	0	25.035	29	6	35	6	143	16.6	8.68	52.03	0	1.47816e+07	1.74389e+07	1.62048e+07	5.36884e+07	5.59641e+07	5.29134e+07	3.42634e+07	2.85125e+07	3.53144e+07	8.53313e+06	1.36207e+07	8.4291e+06	2.70069e+07	1.41875e+07	3.6411e+07	1.18405e+07	2.85125e+07	1.36148e+07
High	EXL92754.1	0	43.975	44	11	55	11	342	37.1	6.04	116.15	0	2.34615e+06	1.84526e+06	6.45293e+06	5.89546e+07	5.87114e+07	7.46541e+07	3.31723e+07	5.10839e+07	3.4715e+07	1.35439e+06	1.44125e+06	3.35656e+06	29655966	1.48839e+07	5.13713e+07	1.14635e+07	5.10839e+07	1.33837e+07
High	EXM11890.1	0	53.221	30	15	91	15	462	50.1	7.97	169.97	0	3.0925e+07	3.14291e+07	3.45831e+07	3.56413e+07	2.96445e+07	4.32837e+07	4.11947e+07	5.74778e+07	3.45603e+07	1.78524e+07	2.45478e+07	1.79888e+07	1.79287e+07	7.5152e+06	2.97846e+07	1.42358e+07	5.74778e+07	1.33241e+07
High	EXM05324.1	0	33.229	12	8	38	8	743	78	5.17	74.72	0	1.64335e+06		5.36938e+06	1.10585e+07	1.20907e+07	2.37025e+07	3.44615e+07	44560918	3.37345e+07	948675		2.79294e+06	5.56276e+06	3.06512e+06	1.63103e+07	1.1909e+07	44560918	1.30057e+07
High	EXL97119.1	0	61.379	54	15	65	14	336	35.3	9.04	123.31	0	1.9862e+07	2.56625e+07	1.95979e+07			882065	3.52751e+07	4.81166e+07	3.36793e+07	1.14659e+07	20043836	1.0194e+07			606970	1.21901e+07	4.81166e+07	1.29845e+07
High	EXL96862.1	0	70.962	56	16	75	16	360	39.6	5.69	163.88	0	3.59682e+07	3.70233e+07	3.55435e+07	1.97751e+06	325787	848432	2.56628e+07	4.3477e+07	3.34556e+07	2.07638e+07	2.89172e+07	1.84883e+07	994748	82590.3	583827	8.86838e+06	4.3477e+07	1.28982e+07
High	EXL94033.1	0	66.185	42	19	39	19	589	65.3	6.44	69.47	0	6.96384e+06	3.28132e+06	8.32518e+06	3.14321e+06	2.02872e+06	9.60599e+06	4.05624e+07	6.32868e+07	3.28859e+07	4.02009e+06	2.56289e+06	4.33043e+06	1.58113e+06	514302	6.61012e+06	1.40173e+07	6.32868e+07	1.26786e+07
High	EXM07013.1	0	22.135	19	6	28	6	487	53.4	4.68	51.75	0	8.08802e+06	8.51121e+06	1.7899e+07	2.01705e+07	2.05822e+07	2.58026e+07	3.34808e+07	3.51131e+07	3.20885e+07	4.66906e+06	6.64772e+06	9.31035e+06	1.01464e+07	5.2178e+06	1.77554e+07	1.15701e+07	3.51131e+07	1.23712e+07
High	EXM03481.1	0	21.513	16	5	27	5	301	32.7	4.84	39.2	0	9.47765e+06	5.88431e+06	3.79423e+06	2.54418e+07	2.2251e+07	1.88067e+07	3.01554e+07	2.66985e+07	3.14833e+07	5.47127e+06	4.59597e+06	1.97361e+06	1.2798e+07	5.64087e+06	1.29414e+07	1.04209e+07	2.66985e+07	1.21378e+07
High	EXL93392.1	0	18.533	21	4	35	4	252	26.4	4.51	63.84	0	8.52847e+06	8.05191e+06	7.16481e+06	2.02488e+07	2.10714e+07	2.81581e+07	2.86118e+07	3.98345e+07	3.12373e+07	4.92332e+06	6.28898e+06	3.72685e+06	1.01858e+07	5.34182e+06	1.93763e+07	9.88748e+06	3.98345e+07	1.2043e+07
High	EXL97831.1	0	24.141	18	7	56	7	381	42.5	8.85	100.48	0	4.79665e+07	5.15081e+07	4.78343e+07	2.20624e+07	2.02822e+07	2.22684e+07	3.14119e+07	4.41052e+07	3.11892e+07	2.76901e+07	4.02307e+07	2.48815e+07	1.1098e+07	5.14175e+06	1.53234e+07	1.08551e+07	4.41052e+07	1.20244e+07
High	EXL92736.1	0	72.34	47	17	84	17	609	65.2	8.62	216.5	0	1.98236e+07	2.88826e+07	2.47885e+07	4.3173e+07	2.85952e+07	4.52467e+07	3.83424e+07	4.09621e+07	3.04293e+07	1.14438e+07	2.25589e+07	1.2894e+07	2.17173e+07	7.24919e+06	3.11353e+07	1.32501e+07	4.09621e+07	1.17315e+07
High	EXL98727.1	0	20.975	18	4	23	4	397	45	7.4	72.12	0				4.84336e+07	5.00635e+07	6.72432e+07	2.93666e+07	4.57796e+07	2.99528e+07				2.43636e+07	1.26916e+07	46271701	1.01483e+07	4.57796e+07	1.15478e+07
High	EXL94466.1	0	32.625	19	10	28	10	527	59.3	5.27	38.94	0	9.04601e+06	1.69269e+07	5.05816e+07	1.50655e+07	1.57248e+07	5.22828e+06	1.48315e+07	8.93872e+06	2.98185e+07	5.22209e+06	1.32209e+07	2.63105e+07	7.57842e+06	3.98641e+06	3.59771e+06	5.12538e+06	8.93872e+06	1.1496e+07
High	EXM05567.1	0	42.538	25	11	68	11	483	54	5.95	119.31	0	2.37346e+07	2.08518e+07	2.38873e+07	3.27933e+07	3.16689e+07	2.98581e+07	3.05581e+07	3.22228e+07	2.97552e+07	1.37016e+07	1.62864e+07	1.24252e+07	1.6496e+07	8.02839e+06	2.05461e+07	1.05601e+07	3.22228e+07	1.14716e+07
High	EXM05089.1	0.004	3.028	2	1	3	1	353	41	5.22	0	0	1.95311e+07	1.6844e+07	1.65093e+07	2.21111e+07	2.68158e+07	4.51867e+06	2.16868e+07		2.89121e+07	11274926	13156056	8.58745e+06	11122558	6798081	3.10941e+06	7494392		1.11465e+07
High	EXL96678.1	0	39.926	25	9	51	9	532	57.1	6.3	88.86	0	2.07533e+07	1.7475e+07	1.74378e+07	4.71986e+07	4.51567e+07	6.72299e+07	2.61457e+07	1.62693e+08	2.86953e+07	1.19805e+07	1.36489e+07	9.07045e+06	2.37423e+07	1.14477e+07	4.62625e+07	9.03525e+06	1.62693e+08	1.10629e+07
High	EXL91949.1	0	115.509	66	22	212	22	419	46.2	5.82	485.69	0	1151523999	1070026079	1010481703	1.52112e+08	1.24854e+08	1.82336e+08	2.99423e+07	3.39544e+07	2.86642e+07	6.64753e+08	8.35748e+08	5.25612e+08	7.65169e+07	3.16518e+07	1.2547e+08	1.03472e+07	3.39544e+07	1.1051e+07
High	EXL92686.1	0	57.36	30	15	70	15	629	71	5.16	89.79	0	8.80606e+06	5.01596e+06	4.33237e+06	1.85155e+07	1.7511e+07	2.13034e+07	2.62961e+07	3.49656e+07	2.86528e+07	5.08358e+06	3.91773e+06	2.25352e+06	9.31387e+06	4.43922e+06	1.46594e+07	9.08723e+06	3.49656e+07	1.10466e+07
High	EXM09896.1	0	52.621	26	10	56	10	340	37.8	5.76	92.34	0	2.08972e+07	35577099	2.55279e+07	5.77219e+07	6.54886e+07	6.85935e+07	3.34248e+07	3.87112e+07	2.79077e+07	1.20636e+07	2.77876e+07	13278586	2.90359e+07	1.6602e+07	4.72009e+07	1.15507e+07	3.87112e+07	1.07593e+07
High	EXM07454.1	0	47.809	33	10	69	10	426	45.2	4.75	174.16	0	1.12225e+07	1.40881e+07	1.21287e+07	2.90199e+07	2.0903e+07	2.23005e+07	2.07973e+07	3.13656e+07	2.77834e+07	6.47854e+06	1.10036e+07	6.30885e+06	1.45979e+07	5.29912e+06	1.53455e+07	7.187e+06	3.13656e+07	1.07114e+07
High	EXM02256.1	0	94.132	41	26	116	26	700	79.2	4.93	175.97	0	8.41112e+07	8.42745e+07	8.64468e+07	2.26197e+07	1.98726e+07	1.91329e+07	2.59127e+07	3.62554e+07	2.65712e+07	4.85558e+07	6.58229e+07	4.49662e+07	1.13784e+07	5.03792e+06	1.31658e+07	8.95473e+06	3.62554e+07	1.02441e+07
High	EXM06090.1	0	54.894	30	15	53	15	527	56.1	5.01	92.03	0	509529	874885	423309	2.03796e+07	1.91457e+07	1.53743e+07	2.72104e+07	2.71538e+07	2.63928e+07	294142	683333	220188	1.02516e+07	4.85364e+06	1.05795e+07	9.4032e+06	2.71538e+07	1.01753e+07
High	EXL99011.1	0	25.171	30	5	26	5	300	33.2	5.49	53.2	0	1.29138e+07	1.46171e+07	6.28311e+06	9.50804e+06	6.9952e+06	1.00498e+07	2.26845e+07	3.57226e+07	2.62254e+07	7.45489e+06	1.14168e+07	3268223	4.78283e+06	1.77336e+06	6.91549e+06	7.83916e+06	3.57226e+07	1.01107e+07
High	EXL93444.1	0	23.561	27	5	34	5	325	33.2	4.53	89.68	0	9.64028e+06	9.86205e+06	9.03276e+06	9.63918e+06	1.06374e+07	1.82886e+07	2.50113e+07	2.58473e+07	2.53281e+07	5.56515e+06	7.7028e+06	4.69848e+06	4.8488e+06	2.6967e+06	1.25848e+07	8.64325e+06	2.58473e+07	9.76479e+06
High	EXM11021.1	0	31.643	16	10	16	10	762	85.1	6.35	26.22	0	1.69277e+07	1.72539e+07	1.47138e+07	2.27034e+07	3.53617e+07	2.51465e+07	2.77083e+07	2.82972e+07	2.50876e+07	9.77207e+06	1.34762e+07	7.65353e+06	1.14205e+07	8.96456e+06	17303922	9.57525e+06	2.82972e+07	9.67207e+06
High	EXM03694.1	0	31.434	25	7	41	7	232	24.1	5.02	68.62	0	484348	206800	1.01635e+06	2.81909e+07	2.29446e+07	2.57128e+07	2.55836e+07	2.26753e+07	2.46449e+07	279605	161522	528662	1.41809e+07	5.81669e+06	1.76936e+07	8.841e+06	2.26753e+07	9.50138e+06
High	EXM10309.1	0	53.685	39	10	62	10	319	35.4	4.91	120.17	0	1.50319e+07	1.23736e+07	1.4319e+07	3.30949e+07	3.78658e+07	3.63167e+07	2.96532e+07	3.35042e+07	2.4272e+07	8.67764e+06	9.66448e+06	7.44819e+06	1.66478e+07	9.59936e+06	2.49904e+07	1.02473e+07	3.35042e+07	9.35763e+06
High	EXM03711.1	0	52.872	18	12	47	12	882	94.3	5.72	91.55	0	4.58279e+06	4.21561e+06	3.05971e+06	9.27521e+06	8.69125e+06	1.24373e+07	1.50143e+07	2.99487e+07	2.39713e+07	2.64556e+06	3.29262e+06	1.59154e+06	4.66571e+06	2.20332e+06	8.55842e+06	5.18852e+06	2.99487e+07	9.24168e+06
High	EXM05946.1	0	70.026	49	17	79	17	514	55.1	5.41	193.21	0	2.58038e+07	3.98379e+07	3.39337e+07	5.42645e+06	2.60312e+06	4.02092e+06	2.83349e+07	3.2199e+07	2.38577e+07	1.48961e+07	31115595	1.7651e+07	2.72967e+06	659919	2.76689e+06	9.79177e+06	3.2199e+07	9.19792e+06
High	EXM00944.1	0	33.926	21	9	58	9	396	42.8	4.79	124.36	0	2.13104e+07	2.06499e+07	1.83919e+07	2.85416e+07	2.22427e+07	3.01845e+07	2.35903e+07	3.99132e+07	2.36081e+07	1.23021e+07	1.61287e+07	9.56672e+06	1.43573e+07	5.63874e+06	2.07707e+07	8.15217e+06	3.99132e+07	9.10168e+06
High	EXL93934.1	0	61.6	63	17	96	17	265	29.1	6.57	164.75	0	9.9904e+06	9.42163e+06	1.35686e+07	3.51758e+07	3.25501e+07	3.99464e+07	2.5812e+07	3.27927e+07	2.29942e+07	5.76727e+06	7.3588e+06	7.05786e+06	1.76945e+07	8.25178e+06	2.74881e+07	8.91994e+06	3.27927e+07	8.865e+06
High	EXL99623.1	0	81.038	31	25	80	25	901	99.8	6.23	115.91	0	2.77528e+08	2.94131e+08	2.26701e+08	4.49804e+08	1.86572e+07	5.46357e+08	4.86527e+08	7.53577e+08	2.22485e+07	1.60212e+08	2.29732e+08	1.17921e+08	2.26265e+08	4.7298e+06	3.75962e+08	1.68131e+08	7.53577e+08	8.57751e+06
High	EXM05378.1	0	23.54	39	6	19	6	200	22.9	5.34	19.61	0	1.3637e+06	521089	331273	5.29566e+06	6.82911e+06	1.65186e+07	1.4877e+07	2.85598e+07	2.19422e+07	787238	406999	172315	2.66388e+06	1.73125e+06	1.13668e+07	5.14108e+06	2.85598e+07	8.45943e+06
High	EXM00478.1	0	126.937	46	23	90	23	598	66.2	6.81	203.83	0	1.12403e+08	1.30207e+08	1.45586e+08	1.09104e+07	8.07861e+06	7.50605e+06	2.62045e+07	6.12054e+06	2.19147e+07	6.48881e+07	1.01699e+08	7.57278e+07	5.48829e+06	2.04801e+06	5.16509e+06	9.05557e+06	6.12054e+06	8.44881e+06
High	EXL93265.1	0	47.645	52	13	75	13	302	32.9	6.42	133.69	0	2.37105e+07	2.32328e+07	2.20425e+07	1.77749e+07	2.06926e+07	1.82355e+07	1.30372e+07	2.34123e+07	2.19075e+07	1.36876e+07	1.8146e+07	1.14656e+07	8.94132e+06	5.24578e+06	1.25483e+07	4.50531e+06	2.34123e+07	8.44603e+06
High	EXL90911.1	0	36.562	11	6	38	6	837	87.1	4.59	102.98	0	3.84771e+06	1.87677e+06	1.05161e+07	1.48955e+07	1.19678e+07	1.80084e+07	2.70625e+07	3.99605e+07	2.10092e+07	2.22121e+06	1.46586e+06	5.47007e+06	7.49289e+06	3.03396e+06	1.2392e+07	9.35208e+06	3.99605e+07	8099706
High	EXL90627.1	0	33.414	43	9	57	9	230	23.4	8.43	111.94	0	2.03918e+08	2.01668e+08	2.20242e+08	1.16668e+07	1.47763e+07	1.51152e+07	1.41201e+07	2.16558e+07	2.05614e+07	1.17718e+08	1.57513e+08	1.14561e+08	5.86876e+06	3745952	1.04012e+07	4.87951e+06	2.16558e+07	7.92708e+06
High	EXM09612.1	0	36.562	15	10	45	10	638	69	5.35	64.89	0	1.53487e+06	341334		8.98569e+06	1.04622e+07	1.31029e+07	2.37329e+07	2.90149e+07	2.05385e+07	886050	266601		4.52008e+06	2.65227e+06	9.0164e+06	8.20147e+06	2.90149e+07	7.91823e+06
High	EXM03525.1	0	40.539	22	10	46	10	598	68.3	6.64	60.5	0	1.20453e+07	8.6865e+06	1.00682e+07	2.33673e+07	1.51862e+07	3.49643e+07	2.30575e+07	2.93929e+07	2.05292e+07	6.95353e+06	6.78463e+06	5.23706e+06	1.17544e+07	3.84986e+06	2.40598e+07	7.96806e+06	2.93929e+07	7.91464e+06
High	EXL97921.1	0	6.099	9	2	5	2	191	20.8	5.15	4.35	0	9.44045e+06	1.03759e+07	8.74502e+06	8.23494e+06	1.08698e+07	7.91083e+06	1.47529e+07	20856626	2.04571e+07	5.44979e+06	8.10412e+06	4.54881e+06	4.14243e+06	2.7556e+06	5.44364e+06	5.09821e+06	20856626	7.88685e+06
High	EXM07916.1	0	61.872	51	14	82	14	375	41.6	5.69	110.28	0	2.38543e+07	2.53445e+07	1.71262e+07	5.68606e+06	6.54902e+06	8.43956e+06	1.35451e+07	2.68023e+07	2.03197e+07	1.37707e+07	1.97954e+07	8.90837e+06	2.86026e+06	1.66025e+06	5.80747e+06	4.68083e+06	2.68023e+07	7.83388e+06
High	EXM02836.1	0	90.936	37	29	102	29	844	93.1	6.79	123.24	0	3.06817e+07	3.33282e+07	3.1022e+07	8.37018e+06	1.2819e+07	1.51549e+07	2.21895e+07	2.84048e+07	2.02669e+07	1.7712e+07	2.60312e+07	1.61364e+07	4.21046e+06	3.24975e+06	1.04285e+07	7.66809e+06	2.84048e+07	7.81352e+06
High	EXM03640.1	0	65.489	40	17	95	17	508	55	4.93	158.6	0	2.74051e+07	3.0255e+07	2.23626e+07	2.90339e+07	2.51027e+07	2.90019e+07	1.77089e+07	2.21033e+07	1.98956e+07	1.58205e+07	2.36308e+07	1.16321e+07	1.4605e+07	6.36381e+06	1.99569e+07	6.11972e+06	2.21033e+07	7.6704e+06
High	EXM02218.1	0	37.206	31	10	23	9	444	46.7	8.62	39.2	0	7.47474e+06	8.45205e+06	7.68929e+06		395173	454304	2.0882e+07	3.16101e+07	1.97576e+07	4.31503e+06	6.60151e+06	3.99966e+06		100181	312618	7.21627e+06	3.16101e+07	7.61719e+06
High	EXM01370.1	0	27.223	37	9	35	9	283	29.8	8.84	54.83	0	7.41422e+06	9.71306e+06	1.74237e+07	7.64754e+06	8.07542e+06	1.53398e+06	1.56379e+07	1.39654e+07	1.94865e+07	4.28009e+06	7.58643e+06	9.06311e+06	3.84695e+06	2047202	1.05557e+06	5.40404e+06	1.39654e+07	7.51265e+06
High	EXM05362.1	0	108.089	56	23	110	23	516	55.9	8.07	219.31	0	9.00428e+07	1.02062e+08	8.44487e+07	6.06116e+06	4.98463e+06	3.18856e+06	1.87593e+07	3.69889e+07	1.89965e+07	5.198e+07	7.97163e+07	4.39268e+07	3.04895e+06	1.26365e+06	2.19413e+06	6.48273e+06	3.69889e+07	7.32374e+06
High	EXL91706.1	0.006	2.614	4	1	1	1	328	36.1	5	2.2	0	6.93988e+06	3.03704e+06	7.40297e+06	7.90347e+06	1.17302e+07	9.72454e+06	2.0319e+07	13732699	1.88838e+07	4006263	2.37209e+06	3.85073e+06	3.97569e+06	2.97374e+06	6.69169e+06	7.02172e+06	13732699	7280304
High	EXL95942.1	0	98.419	65	17	148	17	247	26.7	5.67	319.16	0	4.05384e+08	433762712	4.3311e+08	6.63181e+07	5.58951e+07	6.97592e+07	2.26804e+07	2.54565e+07	1.88284e+07	2.34021e+08	3.38792e+08	2.25287e+08	3.336e+07	1.417e+07	4.8003e+07	7.83774e+06	2.54565e+07	7.25893e+06
High	EXM11311.1	0	22.323	30	3	29	3	212	21.8	5.3	81.02	0	8.78134e+06	7.97128e+06	9.7155e+06	1.83063e+07	2.20436e+07	2.4341e+07	2.43371e+07	2.11967e+07	1.87416e+07	5.0693e+06	6226005	5.05361e+06	9.20866e+06	5.58827e+06	16749664	8410259	2.11967e+07	7225469
High	EXL99918.1	0	32.367	19	7	36	7	496	51.7	4.74	90.13	0	2.62244e+07	2.52173e+07	2.00372e+07	2.04366e+07	2.08261e+07	1.83358e+07	1.94795e+07	2.46269e+07	1.86957e+07	1.51389e+07	1.96961e+07	1.04225e+07	1.02802e+07	5.27964e+06	1.26173e+07	6.73158e+06	2.46269e+07	7.20777e+06
High	EXM02860.1	0	12.678	5	3	18	3	845	92	4.72	39.74	0				1.59511e+07	1.43748e+07	1.69525e+07	2.02667e+07	2.24566e+07	1.84751e+07				8.0239e+06	3.64416e+06	1.16654e+07	7.00362e+06	2.24566e+07	7.12275e+06
High	EXM10571.1	0	16.331	42	6	18	6	171	18.7	5.35	16.08	0	2.51712e+06	2.28185e+06	1.56678e+06	1.21116e+07	1.33956e+07	1.19486e+07	1.69594e+07	1.72668e+07	1.84316e+07	1.45309e+06	1.78225e+06	814974	6.0925e+06	3.39593e+06	8.22214e+06	5.8607e+06	1.72668e+07	7.10596e+06
High	EXL97310.1	0	118.513	83	19	173	19	322	33.7	7.91	499.41	0	1309824576	1342747659	1415455804	1.91224e+07	1.74452e+07	2.00133e+07	1.07525e+07	1.41422e+07	1.83042e+07	7.56137e+08	1048758787	7.36263e+08	9.61916e+06	4.42254e+06	1.37716e+07	3.71577e+06	1.41422e+07	7.05684e+06
High	EXM11141.1	0	27.914	38	8	35	8	303	31.6	8.59	49.13	0	3.31201e+06	3.41063e+06	3.57597e+06	1.34896e+07	1.13344e+07	1.44726e+07	1.62512e+07	2.39994e+07	1.82682e+07	1.91196e+06	2.66389e+06	1.86008e+06	6.78568e+06	2.87339e+06	9.95896e+06	5.61597e+06	2.39994e+07	7.04297e+06
High	EXM09601.1	0	36.704	34	10	45	10	404	43.1	6.32	64.95	0	6.45483e+06	4.87993e+06	4.56957e+06	1.85971e+07	1.77023e+07	2.10409e+07	2.07066e+07	2.44938e+07	1.8214e+07	3.72625e+06	3.81149e+06	2.37691e+06	9.35491e+06	4.48773e+06	1.44787e+07	7.15564e+06	2.44938e+07	7.02206e+06
High	EXM03851.1	0.005	2.706	4	1	3	1	301	33.5	5.19	4.23	0	3.20281e+06	878034	1.66518e+06	5.43092e+06	8.01788e+06	3.01099e+07	6.45901e+06	1.90419e+07	1.77751e+07	1.84892e+06	685792	866161	2.73192e+06	2.03262e+06	2.07194e+07	2.23206e+06	1.90419e+07	6.85288e+06
High	EXL97334.1	0	16.187	23	5	21	5	289	32.2	7.55	40.19	0	960978	7.41065e+06	4.93059e+06	1.65426e+07	1.36519e+07	8.15575e+06	6.87036e+06	4.66136e+06	1.75166e+07	554754	5.78812e+06	2.5647e+06	8.32143e+06	3.46091e+06	5.61217e+06	2.37421e+06	4.66136e+06	6.7532e+06
High	EXL96560.1	0	36.494	19	10	70	10	607	68.4	5.77	117.04	0	8.72764e+06	1.03172e+07	9.96472e+06	2.31644e+07	2.38682e+07	3.11274e+07	2.08524e+07	26458669	1.7375e+07	5.0383e+06	8058258	5.18325e+06	1.16524e+07	6.05084e+06	2.14196e+07	7.20603e+06	26458669	6.69861e+06
High	EXL98898.1	0	81.556	74	17	90	16	336	34.8	6.96	226.68	1	4.61672e+07	4.30976e+07	4.95584e+07	4.21883e+06	4.42231e+06	3.77416e+06	1.75776e+07	1.78333e+07	1.72032e+07	2.66514e+07	3.36616e+07	2.57783e+07	2.1222e+06	1.1211e+06	2.59709e+06	6.07435e+06	1.78333e+07	6.63237e+06
High	EXL98184.1	0	33.067	48	7	43	7	243	25.7	7.4	109.85	0	3.65567e+06	4.22612e+06	4.3559e+06	1.66552e+07	1.21541e+07	1.87722e+07	1.95517e+07	2.47647e+07	1.71515e+07	2.11035e+06	3.30083e+06	2.26577e+06	8.37806e+06	3.08118e+06	1.29176e+07	6.75656e+06	2.47647e+07	6.61246e+06
High	EXM00936.1	0	18.054	14	5	33	5	280	29.6	5.73	40.03	0	5.77277e+06	5.53784e+06	4.06219e+06	1.17958e+07	1.22466e+07	9.74576e+06	1.63545e+07	1.98748e+07	1.69417e+07	3.33251e+06	4.32535e+06	2.11299e+06	5.93365e+06	3.10464e+06	6.70629e+06	5.65167e+06	1.98748e+07	6.53156e+06
High	EXL97309.1	0	79.425	46	20	112	20	492	55.1	7.43	194.27	0	7.56164e+07	6.77329e+07	6.82492e+07	8.17228e+07	6.75254e+07	6.44779e+07	2.09412e+07	1.33106e+07	1.68363e+07	4.36519e+07	5.29031e+07	3.55005e+07	4.11091e+07	1.71184e+07	4.43688e+07	7.23673e+06	1.33106e+07	6.49094e+06
High	EXM08816.1	0	12.962	25	4	18	4	144	15.3	9.19	28.03	0				6.44801e+06	4.50549e+06	7.20872e+06	1.5056e+07	2.87044e+07	1.63549e+07				3.24355e+06	1.14219e+06	4.9605e+06	5.20295e+06	2.87044e+07	6.30532e+06
High	EXM11680.1	0	52.611	41	16	57	16	450	48.6	6.38	78.03	0	2.65696e+07	4.54957e+07	3.16722e+07	2.57241e+07	2.39598e+07	2.52467e+07	1.42938e+07	8.16607e+06	1.63391e+07	1.53381e+07	3.55346e+07	1.64746e+07	1.294e+07	6.07406e+06	1.73728e+07	4.93954e+06	8.16607e+06	6.29924e+06
High	EXM04740.1	0	38.328	30	8	58	8	333	37.7	5.07	129.72	0	8.41159e+06	6.04741e+06	6.02246e+06	1.81728e+07	2.08532e+07	2.39901e+07	1.60288e+07	2.00818e+07	1.61107e+07	4.85585e+06	4.72336e+06	3.13264e+06	9.14146e+06	5.28651e+06	1.65082e+07	5.53911e+06	2.00818e+07	6.21119e+06
High	EXM10018.1	0	41.889	41	10	28	10	324	36.7	5.35	46.5	0	2.53141e+07	3.46677e+07	2.54942e+07	1.877e+07	1.86402e+07	2.43876e+07	1.10399e+07	1.82834e+07	1.56449e+07	1.46134e+07	2.70773e+07	1.3261e+07	9.44191e+06	4.72549e+06	1.67817e+07	3.8151e+06	1.82834e+07	6031602
High	EXM07038.1	0	25.721	29	8	24	8	213	23.7	9.17	41.87	0	2.18952e+07	2.51157e+07	3.02435e+07	1.28512e+07	1.62291e+07	1.51747e+07	1.50939e+07	15966255	1.5409e+07	1.26397e+07	1.96167e+07	1.57314e+07	6.46457e+06	4.11423e+06	10442088	5.21604e+06	15966255	5.94066e+06
High	EXL97818.1	0	36.723	38	11	53	11	309	36.1	6.8	77.77	0	8.6353e+06	6.26987e+06	7.82623e+06	1.25174e+07	1.16123e+07	1.43562e+07	1.75925e+07	2.30264e+07	1.53904e+07	4.985e+06	4.89711e+06	4.07089e+06	6.29663e+06	2.94385e+06	9.87884e+06	6.07951e+06	2.30264e+07	5.93349e+06
High	EXM02791.1	0	30.376	56	6	40	6	142	15.8	9.17	84.91	0				2.07793e+07	1.8166e+07	2.3091e+07	1.45661e+07	20008099	1.49569e+07				1.04527e+07	4.60527e+06	1.58894e+07	5.03366e+06	20008099	5.76637e+06
High	EXL97555.1	0	72.796	68	11	97	11	238	26.2	7.36	255.64	0	4.38107e+08	4.46181e+08	4.70807e+08	1.43975e+07	1.32125e+07	1.43226e+07	1.16144e+07	1.7954e+07	1.48578e+07	2.52911e+08	3.48492e+08	2.44895e+08	7.2424e+06	3.34952e+06	9.85576e+06	4.01363e+06	1.7954e+07	5.72816e+06
High	EXM03970.1	0	37.695	52	10	45	10	247	27.1	5.4	67.91	0	1.9386e+07	2.18866e+07	1.4383e+07	1.33502e+07	8.24267e+06	5.56493e+06	1.771e+07	2.26373e+07	1.45682e+07	1.11912e+07	1.70946e+07	7.48144e+06	6.71554e+06	2.0896e+06	3829361	6.1201e+06	2.26373e+07	5.61652e+06
High	EXL93525.1	0	7.376	13	2	8	2	228	23.3	4.55	15.3	0	1.25819e+07	3.13925e+06	1.0524e+07	6.12331e+06	6.72084e+06	1.21008e+07	1.37537e+07	4.42339e+06	1.45127e+07	7.26327e+06	2.45192e+06	5474180	3.08021e+06	1.7038e+06	8.32689e+06	4.75292e+06	4.42339e+06	5.5951e+06
High	EXM07589.1	0	48.991	56	10	77	10	227	25.4	6.23	133.07	0	5.02115e+07	4.57151e+07	5.44133e+07	1.90567e+07	2.1237e+07	2.32399e+07	1.98984e+07	1.72168e+07	1.44729e+07	2.89862e+07	3.5706e+07	2.83036e+07	9.58609e+06	5.38379e+06	1.59919e+07	6.87635e+06	1.72168e+07	5.57978e+06
High	EXL93339.1	0	30.421	39	9	52	9	266	28.4	5.9	80.27	0	6.25761e+07	5.87255e+07	5.4483e+07	2.00685e+07	1.8648e+07	3.25533e+07	1.26029e+07	1.7114e+07	1.44377e+07	3.6124e+07	45867822	2.83399e+07	1.00951e+07	4.72747e+06	2.24007e+07	4.35521e+06	1.7114e+07	5.56619e+06
High	EXM12073.1	0	44.155	36	14	41	14	493	53.6	5.8	51.3	0	2.77963e+07	2.95002e+07	2.4646e+07	6.76035e+06	9.05949e+06	1.47018e+07	1.20788e+07	1.32445e+07	1.4412e+07	1.60463e+07	2.30412e+07	1.28199e+07	3.40066e+06	2.29667e+06	1.01167e+07	4.1741e+06	1.32445e+07	5.55628e+06
High	EXL97037.1	0	61.096	41	13	47	13	438	49.3	6.35	91.42	0	3.29562e+07	3.32286e+07	3.80918e+07	4.9539e+06	5.04127e+06	4.83341e+06	4.67954e+06	6.6486e+06	1.40334e+07	1.9025e+07	2.59534e+07	1.98138e+07	2.49196e+06	1.27801e+06	3.32599e+06	1.61712e+06	6.6486e+06	5.4103e+06
High	EXM02801.1	0	28.359	29	8	58	8	438	47.3	6.65	127.93	0	1.40078e+07	1.3816e+07	1.46113e+07	9.21939e+06	7.46388e+06	1.04812e+07	1.5937e+07	1.00986e+07	1.37331e+07	8.08644e+06	1.07911e+07	7.60021e+06	4.63764e+06	1.89217e+06	7.2124e+06	5.50739e+06	1.00986e+07	5.29455e+06
High	EXL93946.1	0	41.607	42	8	46	7	224	24.5	9.38	84.89	1	2.71029e+07	3.28658e+07	3.09188e+07	6.67849e+06	5.66906e+06	8.0835e+06	1.26763e+07	1.67939e+07	1.35246e+07	1.5646e+07	2.56699e+07	1.60827e+07	3.35949e+06	1.43717e+06	5.56245e+06	4.38061e+06	1.67939e+07	5.21414e+06
High	EXL97072.1	0	71.218	40	17	67	17	579	65.6	7.8	108.64	0	3.9398e+07	4.7189e+07	4.24607e+07	1.78052e+07	1.45246e+07	2.11918e+07	1.77377e+07	1.18185e+07	1.34532e+07	2.27437e+07	3.68572e+07	2.20863e+07	8.95655e+06	3.68215e+06	1.45826e+07	6.12968e+06	1.18185e+07	5.18662e+06
High	EXL91169.1	0	20.883	17	6	40	6	384	41.5	4.87	61.88	0	1.77197e+07	1.83867e+07	1.48946e+07	1.34831e+07	1.11918e+07	1.26406e+07	1.65929e+07	1.83423e+07	1.31673e+07	1.02293e+07	1.4361e+07	7.74759e+06	6.78239e+06	2.83724e+06	8.69829e+06	5.73406e+06	1.83423e+07	5.07641e+06
High	EXL99309.1	0	36.381	71	10	71	10	184	20.4	5.21	165.16	0	1.06404e+08	1.17729e+08	101065377	2.24815e+07	1.81686e+07	1.92614e+07	1.63789e+07	1.69393e+07	1.31542e+07	6.14251e+07	9.19529e+07	5.25702e+07	1.13089e+07	4.60593e+06	1.32543e+07	5.66011e+06	1.69393e+07	5.07138e+06
High	EXL95188.1	0	22.683	13	4	23	4	541	60.3	5.3	77.02	0	1.22631e+07	1.36637e+07	1.31266e+07	1.92372e+07	1.77333e+07	2.50924e+07	9.80079e+06	14752085	1.30024e+07	7.07925e+06	1.06721e+07	6.82791e+06	9676889	4.49559e+06	1.72667e+07	3.38689e+06	14752085	5.01284e+06
High	EXM01388.1	0	55.118	33	13	32	13	541	59.5	6.39	73.01	0	3.02916e+07	3.14267e+07	2.90343e+07	9.15264e+06	1.24391e+07	2.1267e+07	1.20307e+07	18253718	1.30003e+07	1.74868e+07	2.4546e+07	1.51025e+07	4.60406e+06	3153451	1.46343e+07	4.15749e+06	18253718	5.01204e+06
High	EXL97223.1	0	10.341	17	3	18	3	141	14.9	8.28	27.84	0				1.14609e+07	5.50916e+06	1.46358e+07	1.72078e+07	2.17741e+07	1.29951e+07				5.76519e+06	1.39663e+06	1.00713e+07	5.94655e+06	2.17741e+07	5.01001e+06
High	EXL93589.1	0	24.72	36	8	23	8	292	31.7	7.36	34.72	0	3.12322e+07	2.99099e+07	2.67153e+07	9.82279e+06	1.18235e+07	1.62464e+07	9913074	12654421	1.28279e+07	1.80298e+07	2.33613e+07	1.38962e+07	4.94116e+06	2.99738e+06	1.11795e+07	3.42569e+06	12654421	4.94556e+06
High	EXL90822.1	0	38.202	51	10	37	10	324	35.7	5.52	61.76	0	1.6259e+07	1.46837e+07	1.46284e+07	7.87246e+06	1.29499e+07	1.61536e+07	7.3377e+06	1.92919e+07	1.24218e+07	9.38603e+06	1.14687e+07	7.6091e+06	3.96009e+06	3.28293e+06	1.11157e+07	2.53571e+06	1.92919e+07	4.78901e+06
High	EXM07122.1	0	23.504	26	7	44	7	238	26	8.37	70.69	0	1.07925e+08	1.23547e+08	1.379e+08	9.64279e+06	4.94811e+06	6.80359e+06	1.34219e+07	1.33385e+07	1.22817e+07	6.23029e+07	9.64969e+07	7.17299e+07	4.85062e+06	1.2544e+06	4.68172e+06	4.63825e+06	1.33385e+07	4.73499e+06
High	EXM00527.1	0	40.334	26	10	40	10	495	53.6	7.64	72.68	0		580615	1.18325e+06	1.13307e+07	7.41828e+06	1.92713e+07	7.84337e+06	1.51297e+07	1.22048e+07		453492	615477	5.69971e+06	1.88061e+06	1.32611e+07	2.71046e+06	1.51297e+07	4.70535e+06
High	EXL97412.1	0	95.308	47	18	130	18	598	63.9	8.85	266.61	0	9.32231e+07	1.07688e+08	9.72361e+07	4.06534e+07	2.74343e+07	4.11126e+07	1.36176e+07	13988793	1.21785e+07	53815934	8.41103e+07	5.05783e+07	2.04499e+07	6.95489e+06	2.82906e+07	4.70587e+06	13988793	4.69521e+06
High	EXL99354.1	0	29.859	25	7	48	7	302	33.1	5.88	80.92	0	1.39218e+07	1.18746e+07	1.08641e+07	1.0635e+07	1.01129e+07	1.39879e+07	1.13073e+07	1.0933e+07	1.21101e+07	8.03682e+06	9.27468e+06	5.65107e+06	5.34973e+06	2.56373e+06	9.62541e+06	3.90749e+06	1.0933e+07	4.66882e+06
High	EXL96314.1	0	10.544	13	3	14	3	309	32.4	4.44	25.69	0	2.26856e+06	3.50393e+06	635728	7.0003e+06	1.31112e+07	7.37291e+06	8.51832e+06	1.26516e+07	1.19244e+07	1.3096e+06	2.73676e+06	330680	3.52137e+06	3.32384e+06	5.07348e+06	2.9437e+06	1.26516e+07	4597229
High	EXL96006.1	0	78.101	59	16	71	16	384	41	6.92	190.83	0	2.97544e+08	3.33615e+08	3.0393e+08	2.35159e+07	1.98994e+07	3.67508e+07	7.90072e+06	1.73629e+07	1.18922e+07	171766291	2.60572e+08	1.58092e+08	1.18292e+07	5.04471e+06	2.52891e+07	2.73028e+06	1.73629e+07	4.5848e+06
High	EXL97642.1	0.005	2.719	6	1	3	1	436	49.8	6.04	4.61	0	4.04867e+07	1.41015e+07	9.91691e+06	3.12085e+07	2.19436e+07	1.51433e+07	1.19813e+07	2.35973e+06	1.17738e+07	23372199	11014039	5.15838e+06	15698832	5.56293e+06	10420443	4140413	2.35973e+06	4539162
High	EXL98223.1	0	70.149	42	14	69	14	348	39.4	8.32	113.99	0	6.6824e+07	7.30017e+07	5.72431e+07	2.3901e+07	1.86988e+07	2.88101e+07	1.14033e+07	2.99035e+07	1.17245e+07	3.85762e+07	5.70183e+07	2.97756e+07	1.20229e+07	4.74035e+06	1.98249e+07	3.94068e+06	2.99035e+07	4.52017e+06
High	EXM06596.1	0	43.893	42	11	23	11	341	38.1	7.75	48.12	0	3.11312e+07	2.01467e+07	1.34602e+07	1.95553e+06	3.93924e+06	3.32971e+06	1.00833e+07		1.13056e+07	1.79715e+07	1.57356e+07	7.00144e+06	983690	998638	2.29126e+06	3.48452e+06		4.35865e+06
High	EXM08998.1	0	24.732	62	6	41	6	305	34.3	7.53	40.86	0	2.79507e+07	2.6548e+07	2.87866e+07	2.22784e+07	2.48005e+07	3.57126e+07	1.03206e+07	1.35894e+07	1.12728e+07	1.61354e+07	2.07354e+07	1.49736e+07	1.12067e+07	6.28719e+06	2.45747e+07	3.56653e+06	1.35894e+07	4.34601e+06
High	EXL98024.1	0	5.634	7	2	17	2	254	26.6	4.23	19.16	0	2.14059e+06	1.39334e+06	2.01635e+06	1.04512e+07	1.10366e+07	1.95797e+07	1.16078e+07	1.32091e+07	1.10747e+07	1.23572e+06	1.08828e+06	1.04882e+06	5.2573e+06	2.7979e+06	1.34733e+07	4.01134e+06	1.32091e+07	4.26964e+06
High	EXM07595.1	0	30.522	17	6	48	6	406	44.2	8.18	84.44	0	8.42029e+07	1.00682e+08	100401544	3.86695e+07	2.73315e+07	2.83832e+07	1.24608e+07	1.42683e+07	1.08429e+07	4.86087e+07	7.86377e+07	5.22249e+07	1.9452e+07	6.92883e+06	1.95312e+07	4.30611e+06	1.42683e+07	4.18028e+06
High	EXL92649.1	0	37.828	34	9	36	9	335	35.5	8.97	101.6	0	8.11674e+06	9.19039e+06	7.3507e+06	7.03834e+06	4.02039e+06	6.99629e+06	1.08888e+07	1.49491e+07	1.08413e+07	4.68564e+06	7.17819e+06	3.82354e+06	3.5405e+06	1.01921e+06	4.81432e+06	3.76288e+06	1.49491e+07	4.17965e+06
High	EXL93586.1	0	42.986	25	12	30	12	530	58.9	7.93	55.27	0	3.37026e+07	3.45707e+07	2.28506e+07	1.08489e+07	1.34312e+07	3.59236e+07	5.66791e+06	6.18142e+06	1.06523e+07	1.94559e+07	2.70016e+07	1.1886e+07	5.45732e+06	3.40495e+06	2.47199e+07	1.95868e+06	6.18142e+06	4.10679e+06
High	EXL95309.1	0	23.573	22	8	31	8	396	44.8	5.12	59.27	0	2.25719e+07	1.2549e+07	1.84938e+07	5.56981e+06	5.62492e+06	5.62389e+06	9.15818e+06	1.16685e+07	1.05867e+07	1.30304e+07	9.80144e+06	9.61974e+06	2.80179e+06	1.42597e+06	3.86993e+06	3.16482e+06	1.16685e+07	4.08151e+06
High	EXL92277.1	0	38.479	46	8	58	8	199	21.1	6.54	146.64	0	1.54634e+08	1.68541e+08	1.27643e+08	1.82844e+07	1.81364e+07	2.4671e+07	8.67267e+06	1.38098e+07	1.05833e+07	8.92676e+07	1.31639e+08	66394524	9.1976e+06	4.59777e+06	1.69767e+07	2.99704e+06	1.38098e+07	4.08021e+06
High	EXM01018.1	0	77.61	55	20	82	20	423	46.4	9.04	149.36	0	7.2696e+07	7.25885e+07	6.50581e+07	890065	329528	745829	8.42234e+06	1.54051e+07	1.05764e+07	4.19661e+07	5.66956e+07	3.38406e+07	447730	83538.8	513223	2.91053e+06	1.54051e+07	4.07753e+06
High	EXM10551.1	0	20.23	12	6	18	6	610	65.5	5.59	15.16	0	1.75077e+06	828184	512574	5.94735e+06	7.45482e+06	1.20267e+07	1.20738e+07	1.41291e+07	1.04668e+07	1.01069e+06	646857	266620	2.9917e+06	1.88988e+06	8.27583e+06	4.17237e+06	1.41291e+07	4.03528e+06
High	EXM10567.1	0	50.045	56	11	50	9	276	30.4	5.03	100.16	0	37630569	3.06552e+07	3.4546e+07	3.52154e+06	4.60526e+06	9.88261e+06	9.93389e+06	1.71604e+07	1.04504e+07	2.17234e+07	2.39434e+07	1.79694e+07	1.77144e+06	1.16748e+06	6.80046e+06	3.43289e+06	1.71604e+07	4.02895e+06
High	EXL93600.1	0	47.858	22	18	37	18	842	93.9	7.36	31.35	0	1.84095e+07	1.15227e+07	1.38599e+07	4.32428e+06	4.96964e+06	3.76323e+06	5.90132e+06	9136081	1.01145e+07	1.06274e+07	8.99986e+06	7.20937e+06	2.17525e+06	1.25986e+06	2.58957e+06	2.03934e+06	9136081	3.89948e+06
High	EXM06441.1	0	55.687	23	16	53	16	819	91.8	6.42	70.95	0	1.74552e+07	1.97671e+07	1.54489e+07	7.69921e+06	7.81203e+06	9.7767e+06	1.25123e+07	9.75393e+06	1.0107e+07	1.00766e+07	1.54392e+07	8.03591e+06	3.87294e+06	1.98043e+06	6727586	4.32393e+06	9.75393e+06	3.89657e+06
High	EXM03306.1	0	48.381	36	13	38	13	448	49.5	7.46	58.15	0	1.81251e+07	1.5236e+07	1.30375e+07	1.2235e+07	1.03371e+07	1.69957e+07	7.78216e+06	1.56771e+07	9.96829e+06	1.04633e+07	1.19002e+07	6.78158e+06	6.15456e+06	2.62056e+06	1.16952e+07	2.68931e+06	1.56771e+07	3.84309e+06
High	EXL93048.1	0	19.804	51	7	27	7	157	17.5	5.15	39.44	0	574127			1.40167e+07	1.49202e+07	1.81143e+07	1.13207e+07	1.35126e+07	9.88418e+06	331433			7.05082e+06	3.78241e+06	1.24649e+07	3.91214e+06	1.35126e+07	3.81066e+06
High	EXL92673.1	0	65.561	20	19	49	19	1021	113.5	6.79	68.83	0	2.59075e+07	2.68977e+07	2.17055e+07	4.22596e+06	4.11223e+06	1.75065e+07	8.18384e+06	1.95166e+07	9.59572e+06	1.49559e+07	2.10085e+07	1.12903e+07	2.12579e+06	1.04249e+06	1.20466e+07	2.82812e+06	1.95166e+07	3.69945e+06
High	EXM08658.1	0	12.643	30	4	8	4	147	16.7	4.74	15.33	0		386429		4.33676e+06	4.41474e+06	2.81151e+06	8.86943e+06	7295500	9.49431e+06		301822		2.18152e+06	1.11918e+06	1.93467e+06	3.06504e+06	7295500	3660359
High	EXM11384.1	0	11.219	22	3	15	3	196	19.2	4.45	29.63	0	1.3316e+06	1.50136e+06	835392	9.31828e+06	6.06199e+06	7.13607e+06	6.2224e+06	5.31977e+06	9.41309e+06	768707	1.17265e+06	434538	4.68738e+06	1536777	4910501	2.15029e+06	5.31977e+06	3.62905e+06
High	EXL97550.1	0	77.962	59	16	46	16	427	45.5	4.86	130.11	0	6.20752e+07	6.53065e+07	5.44096e+07	1.20563e+07	1.17235e+07	649724	4.79247e+06	213964	9.29968e+06	3.58349e+07	5.1008e+07	2.83017e+07	6.06469e+06	2.97204e+06	447091	1.65615e+06	213964	3.58532e+06
High	EXM10843.1	0	89.176	53	20	98	20	492	54.2	6.24	151.51	0	1.02974e+08	1.17009e+08	8.99816e+07	1.58439e+07	8.57601e+06	1.45155e+07	6.47446e+06	1.08626e+07	9.06379e+06	5.94452e+07	9.139e+07	4.68048e+07	7.96998e+06	2.17411e+06	9.98844e+06	2.2374e+06	1.08626e+07	3.49438e+06
High	EXL95337.1	0	21.792	23	6	22	6	313	33.5	4.91	36.55	0	2.5047e+07	2.44865e+07	2.19907e+07	2.82985e+06	5.86802e+06	4.81561e+06	1.07191e+07	1.33371e+07	8.95037e+06	1.44592e+07	19125264	1.14387e+07	1.4235e+06	1.4876e+06	3313740	3.70425e+06	1.33371e+07	3.45065e+06
High	EXM03288.1	0	74.231	61	19	40	19	450	50	5.83	105.7	0	4.60205e+07	4.47436e+07	3.26387e+07	9.35294e+06	2.02703e+06	2.99988e+06	1.08963e+06	1.05717e+07	8.76761e+06	2.65668e+07	3.49472e+07	1.69774e+07	4.70482e+06	513873	2.06429e+06	376546	1.05717e+07	3.38019e+06
High	EXM11374.1	0	47.003	41	13	48	13	418	45.6	8.34	90.06	0	3.61593e+07	4.25406e+07	3.71986e+07	2.43741e+06	3.17901e+06	5.19814e+06	6.03959e+06	8.07828e+06	8.69538e+06	2.08741e+07	3.32265e+07	1.93492e+07	1.22609e+06	805912	3.57697e+06	2.08712e+06	8.07828e+06	3.35235e+06
High	EXM00765.1	0	24.86	41	6	42	6	106	11.7	9.28	62.38	0	2.15042e+07	2.21976e+07	2.07368e+07	1.52337e+07	1.6642e+07	2.05242e+07	7.83655e+06	9.63597e+06	8.64062e+06	1.2414e+07	1.73376e+07	1.07864e+07	7.66303e+06	4.21892e+06	1.41232e+07	2.7081e+06	9.63597e+06	3.33123e+06
High	EXM08026.1	0	88.661	61	21	123	21	456	49.5	6.21	229.21	0	1.12846e+08	118456956	1.12091e+08	2.50003e+07	2.02082e+07	2.85062e+07	8.74753e+06	1.77082e+07	8.57837e+06	6.51436e+07	9.25213e+07	5.83053e+07	1.25759e+07	5.123e+06	1.96158e+07	3.02291e+06	1.77082e+07	3.30724e+06
High	EXM03458.1	0	13.958	14	3	15	3	274	30	6.52	24.89	0	271258	2.088e+06		6.56947e+06	4.32606e+06	6.91207e+06	7.3346e+06	8216860	8.53647e+06	156592	1.63084e+06		3.30465e+06	1.0967e+06	4.75636e+06	2.53464e+06	8216860	3.29108e+06
High	EXM07600.1	0	18.748	8	6	26	6	876	88.5	4.5	30.9	0	4.24229e+06	3.51564e+06	2.72208e+06	7.12357e+06	5.82238e+06	1.12558e+07	1.12911e+07	1.60644e+07	8.52027e+06	2.44899e+06	2.7459e+06	1.41591e+06	3.58337e+06	1.47603e+06	7.7454e+06	3.90191e+06	1.60644e+07	3.28483e+06
High	EXM11128.1	0	7.747	17	2	23	2	166	18.3	9.32	64.15	0	4.61689e+06	5.43133e+06	9.1605e+06	1.27704e+07	1.12818e+07	1.61671e+07	1.07266e+07	1.41067e+07	8.4367e+06	2.66524e+06	4.24216e+06	4764924	6.4239e+06	2.86006e+06	1.1125e+07	3.70683e+06	1.41067e+07	3.25262e+06
High	EXM06864.1	0	20.771	23	7	11	7	365	38.5	5.29	16.42	0	5.5801e+06	8.63915e+06	4.199e+06	3.2679e+06	2.537e+06	4.51103e+06	4.34926e+06	9.78853e+06	8.39084e+06	3.22129e+06	6.74764e+06	2.18415e+06	1.64385e+06	643155	3.10415e+06	1.50299e+06	9.78853e+06	3.23494e+06
High	EXM00560.1	0	44.237	54	9	43	9	313	34.2	8.62	92.45	0	6.49431e+07	6.39786e+07	6.83757e+07	1.49458e+07	1.32719e+07	1.50653e+07	7.02639e+06	10553094	8.28024e+06	3.74905e+07	49970739	3.55663e+07	7.51818e+06	3.36456e+06	1.03668e+07	2.42813e+06	10553094	3.19229e+06
High	EXM06507.1	0	98.804	54	22	71	22	484	53.5	7.39	141.95	0	6.21786e+07	6.72175e+07	6.47309e+07	2.08988e+06	2.04886e+06	3.51412e+06	5.44198e+06	7.802e+06	8.24151e+06	3.58945e+07	5.25005e+07	3.36704e+07	1.05128e+06	519408	2.41815e+06	1.8806e+06	7.802e+06	3.17736e+06
High	EXL91194.1	0	16.472	16	4	22	4	392	40.5	4.18	43.94	0	5.73958e+06	4.1843e+06	4.10638e+06	7.79663e+06	8.23469e+06	8.02891e+06	5.10911e+06	8.60671e+06	8.04376e+06	3.31335e+06	3.26816e+06	2.13597e+06	3.92195e+06	2.08758e+06	5.52489e+06	1.76557e+06	8.60671e+06	3.10112e+06
High	EXL92105.1	0	19.166	13	4	22	4	343	38.4	5.69	25.58	0	3.74977e+06	4.1215e+06	3.48441e+06	9.4744e+06	9.9819e+06	1.06713e+07	4.70399e+06	1.02822e+07	8.03329e+06	2.16467e+06	3.21911e+06	1.81245e+06	4.76591e+06	2.53052e+06	7.34318e+06	1.62557e+06	1.02822e+07	3.09709e+06
High	EXL93594.1	0	50.296	44	9	67	9	232	25.1	8.98	153.37	0	1.29701e+08	143240265	1.75784e+08	1.11896e+07	9.582e+06	1.20142e+07	8.72795e+06	1.1585e+07	7.89289e+06	7.48738e+07	111878420	9.14356e+07	5.62871e+06	2.42914e+06	8.26725e+06	3.01615e+06	1.1585e+07	3.04296e+06
High	EXM02193.1	0	36.57	42	7	35	7	257	28.2	6.27	91.21	0	7.24456e+06	9.08138e+06	8.22646e+06	1.34161e+07	1.55941e+07	1.654e+07	4.15303e+06	9.71013e+06	7.79826e+06	4.18215e+06	7.09305e+06	4.27907e+06	6.7487e+06	3.95328e+06	1.13816e+07	1.43518e+06	9.71013e+06	3.00648e+06
High	EXM02304.1	0	26.68	25	7	21	7	403	43.7	6.44	26.67	0	9.77557e+06	5.55548e+06	2.58277e+06	3.79488e+06	4.8422e+06	2.00951e+06	1.43905e+06	1.24375e+06	7.66778e+06	5.64325e+06	4.33913e+06	1.34346e+06	1908940	1.22755e+06	1.38279e+06	497299	1.24375e+06	2.95617e+06
High	EXL94102.1	0	19.309	31	7	13	7	278	29.8	5.54	20.83	0	5.14872e+06	7.22455e+06	5.96687e+06	6.37534e+06	6.36967e+06	7.72782e+06	9.27125e+06	10274837	7.65099e+06	2.97226e+06	5.64277e+06	3.10373e+06	3.20699e+06	1.61478e+06	5.3177e+06	3.2039e+06	10274837	2.9497e+06
High	EXL98515.1	0	16.382	12	5	34	5	460	50	6.84	45	0	4.57175e+06	6.77626e+06	4.25876e+06	7.24728e+06	4.75855e+06	7.01623e+06	6.43424e+06	7.97806e+06	7.64464e+06	2.63919e+06	5.29263e+06	2.21524e+06	3.64561e+06	1.20634e+06	4.82804e+06	2.2235e+06	7.97806e+06	2.94725e+06
High	EXL91241.1	0	55.625	69	7	56	7	255	27.3	8.15	161.41	0	1.75105e+08	1.70046e+08	1.50662e+08	2.51315e+07	2.56613e+07	2.56929e+07	9.7819e+06	8165770	7.62145e+06	1.01085e+08	1.32815e+08	7.83682e+07	1.26419e+07	6.50542e+06	17679944	3.38036e+06	8165770	2.93831e+06
High	EXM09677.1	0	7.374	26	2	10	2	130	14.1	4.87	13.23	0	6.77236e+06	6.34299e+06	1.72411e+06	4.3193e+06	6.67676e+06	7.3504e+06	1.24687e+07	13256807	7.5748e+06	3.90955e+06	4.95422e+06	896815	2172741	1.69263e+06	5.05799e+06	4.30886e+06	13256807	2.92033e+06
High	EXM05404.1	0	10.711	13	3	22	3	286	31.9	9.28	45.1	0	6.71711e+06	5.78522e+06	5.94469e+06	6.5576e+06	6.4562e+06	7.31622e+06	9.83358e+06	9.94807e+06	7.56248e+06	3.87766e+06	4.51857e+06	3092190	3.29867e+06	1.63671e+06	5.03447e+06	3.39822e+06	9.94807e+06	2.91558e+06
High	EXM10840.1	0	55.445	21	14	60	14	707	77.7	5.77	111.75	0	2.21054e+07	1.88025e+07	1.56072e+07	1.19072e+07	1.3041e+07	1.89745e+07	5.86799e+06	1.30587e+07	7.54404e+06	1.2761e+07	1.46857e+07	8.11823e+06	5.98967e+06	3.30603e+06	1.30568e+07	2.02782e+06	1.30587e+07	2.90847e+06
High	EXM03303.1	0	12.395	5	3	27	3	745	81.2	6.35	37.47	0	597695	654814		1.3157e+07	1.02777e+07	1.18875e+07	9.81342e+06	1.03308e+07	7.53858e+06	345038	511445		6.61837e+06	2.60552e+06	8.1801e+06	3391256	1.03308e+07	2.90636e+06
High	EXM07745.1	0	19.18	25	6	20	6	247	26.9	8.97	31.36	0	1.83413e+07	1.65445e+07	2.4605e+07	2.82827e+06	4.52783e+06	5.24696e+06	7.28802e+06	4.14918e+06	7.51753e+06	1.05881e+07	12922145	1.27985e+07	1.42271e+06	1.14785e+06	3.61056e+06	2.51855e+06	4.14918e+06	2.89825e+06
High	EXM01033.1	0	21.768	55	4	25	4	96	10.5	5.43	39.6	0	1.55135e+07	1.80379e+07	1.68061e+07	8.7628e+06	8.61083e+06	9.34374e+06	5.45501e+06	1.07134e+07	7.36014e+06	8.95568e+06	14088606	8.74187e+06	4.40796e+06	2.18294e+06	6.42966e+06	1.88511e+06	1.07134e+07	2.83757e+06
High	EXM04892.1	0	12.457	4	4	19	4	1129	117.3	4.65	23.58	0	939715	2.09459e+06	4.01631e+06	4.45002e+06	4.54065e+06	3.96893e+06	9.5278e+06	5.8517e+06	7.3174e+06	542480	1.63599e+06	2.08912e+06	2.2385e+06	1.1511e+06	2.73112e+06	3.29255e+06	5.8517e+06	2.82109e+06
High	EXM06715.1	0	47.36	23	10	31	10	623	68.6	5.31	51.49	0	2.69371e+07	2.14738e+07	2.16101e+07		5.06612e+06	3.04525e+06		13676560	7.27227e+06	1.55503e+07	1.67722e+07	11240718		1.28432e+06	2.09551e+06		13676560	2.80369e+06
High	EXL89931.1	0	9.419	42	3	17	3	85	9.3	6.39	34.46	0	5.26985e+06	5.46124e+06	3.29634e+06	1.24114e+07	1.23569e+07	1.65531e+07	8.29311e+06	9237488	7.26615e+06	3.04219e+06	4.26553e+06	1.71463e+06	6.24331e+06	3.13259e+06	11390624	2.86588e+06	9237488	2.80133e+06
High	EXM05562.1	0	13.585	25	4	22	4	268	27.9	4.75	33.22	0	2.60534e+06	1.7234e+06	2.34852e+06	9.5659e+06	7.77185e+06	1.0581e+07	7.47192e+06	9.69363e+06	7.25815e+06	1.50402e+06	1.34607e+06	1.2216e+06	4.81194e+06	1.97024e+06	7.28104e+06	2.5821e+06	9.69363e+06	2.79825e+06
High	EXL93296.1	0	24.047	20	5	28	5	377	39	7.99	56.83	0	3.89652e+07	3.32121e+07	3.61061e+07	4.03153e+06	1.1136e+06	2.93348e+06	8.33366e+06	11378798	7.15806e+06	2.24939e+07	2.59404e+07	18780950	2.02798e+06	282310	2.0186e+06	2.87989e+06	11378798	2.75966e+06
High	EXL96309.1	0	24.141	20	8	25	8	500	54.6	6.21	19.56	0	1.12997e+06	2.0681e+06	1.56249e+06	8.08152e+06	5.9045e+06	8.60449e+06	5.16184e+06	5.30089e+06	7.03354e+06	652309	1.6153e+06	812743	4.06525e+06	1.49685e+06	5.92096e+06	1.78379e+06	5.30089e+06	2.71165e+06
High	EXL97861.1	0	18.858	11	6	16	6	459	50	6.25	17.1	0	3.03668e+06	1.87607e+06	2.39159e+06	4.52326e+06	4.02687e+06	5.19213e+06	6.18879e+06	9.41453e+06	7.03289e+06	1.75302e+06	1.46532e+06	1.24401e+06	2.27534e+06	1.02085e+06	3.57283e+06	2.13868e+06	9.41453e+06	2.7114e+06
High	EXL98988.1	0	31.79	58	8	31	8	151	16	10.87	65.92	0	3.94431e+07	4.06892e+07	5.18611e+07	5.4074e+06	1.91913e+06	6.29314e+06	3.56961e+06	1.53367e+07	6.89928e+06	2.27698e+07	3.17804e+07	2.69761e+07	2.72009e+06	486520	4.33047e+06	1.23356e+06	1.53367e+07	2.65989e+06
High	EXL97345.1	0	13.504	10	4	6	4	713	74.7	4.2	6	0	1.8898e+06	3.49853e+06	3.68931e+06	4.95086e+06	3.87784e+06	4.69264e+06	8.44622e+06	4.60734e+06	6.60086e+06	1.09094e+06	2.73254e+06	1.91903e+06	2.49043e+06	983072	3229118	2.91879e+06	4.60734e+06	2.54484e+06
High	EXM11601.1	0	63.887	44	18	46	18	553	60	5.5	79.23	0	2.76179e+07	2.37563e+07	2.39909e+07	2.30068e+06	3.53461e+06	7.16763e+06	4.86126e+06	7.04149e+06	6.5638e+06	1.59433e+07	1.8555e+07	1.24791e+07	1.15731e+06	896060	4.93222e+06	1.67992e+06	7.04149e+06	2.53055e+06
High	EXL92607.1	0	51.882	33	10	58	10	539	58	5.08	180.12	0	5.44656e+07	5.21654e+07	4.6028e+07	1.58796e+07	1.88415e+07	1.44182e+07	6.5936e+06	1.37712e+07	6.54148e+06	3.1442e+07	4.0744e+07	2.39419e+07	7.98793e+06	4.77652e+06	9.9215e+06	2.27857e+06	1.37712e+07	2.52195e+06
High	EXL97375.1	0	15.525	36	3	20	3	139	14.6	9.11	57.63	0		719138	815478	9.11452e+06	8.10828e+06	1.04474e+07	1.15452e+07	1.86508e+07	6.53295e+06		561685	424179	4.58489e+06	2.05553e+06	7.18913e+06	3.98973e+06	1.86508e+07	2518658
High	EXM04848.1	0	28.119	23	8	36	8	350	39.5	5.69	62.81	0	2.89031e+06	4.8303e+06	1.98314e+06	6.55251e+06	6.68496e+06	7.6765e+06	6.29659e+06	6.83732e+06	6.50213e+06	1.66852e+06	3.77273e+06	1.03155e+06	3.29612e+06	1.69471e+06	5.28238e+06	2.17593e+06	6.83732e+06	2.50678e+06
High	EXM09520.1	0	31.41	32	8	39	8	304	33.9	5.11	48.45	0	1.64361e+07	2.34147e+07	1.50197e+07	9.44891e+06	7.7363e+06	9.11878e+06	1.05049e+07	9.90964e+06	6.45258e+06	9.48827e+06	1.82882e+07	7.81264e+06	4.75309e+06	1.96123e+06	6.27486e+06	3.63021e+06	9.90964e+06	2.48767e+06
High	EXL93283.1	0	16.13	42	4	17	4	154	16.5	8.62	27.96	0		1.34926e+06	2.13925e+06	1.84562e+07	1.80592e+07	2.07009e+07	5.64167e+06	8.70646e+06	6.42655e+06		1.05384e+06	1112750	9.28402e+06	4.57821e+06	1.42448e+07	1.94961e+06	8.70646e+06	2.47764e+06
High	EXM08845.1	0	20.227	12	6	12	6	526	57.8	6.71	19.91	0	1.52133e+06	1.01856e+06		1.1358e+06	2.12167e+06	1.99622e+06	9.84279e+06	8.76076e+06	6.42595e+06	878233	795553		571340	537866	1373650	3.4014e+06	8.76076e+06	2.47741e+06
High	EXM12112.1	0	20.388	30	6	13	6	239	27.2	10.58	10.59	0	1.39339e+07	1.59119e+07	1.47583e+07	5.38319e+06	7.33209e+06	2.39885e+06	5.46297e+06	431385	6.40072e+06	8.04377e+06	1.24281e+07	7.67666e+06	2.70791e+06	1.85876e+06	1.65071e+06	1.88786e+06	431385	2.46768e+06
High	EXM10227.1	0	17.588	32	5	26	5	204	21.7	5.83	45.42	0	6.09669e+06	6.07207e+06	6.43561e+06	3.12662e+06	3.66759e+06	5.51824e+06	6.96851e+06	1.31858e+07	6.3853e+06	3.51951e+06	4.74262e+06	3.34754e+06	1.57279e+06	929773	3.79723e+06	2.40813e+06	1.31858e+07	2.46174e+06
High	EXM05814.1	0	6.511	6	2	20	2	316	34.8	5.22	31.38	0	1.27969e+06	2.38817e+06	1.1072e+06	6.98442e+06	6.8704e+06	1.06307e+07	7.55347e+06	7163281	6.38511e+06	738738	1.86529e+06	575919	3.51338e+06	1.74172e+06	7.31522e+06	2.61028e+06	7163281	2.46166e+06
High	EXL96449.1	0	21.911	27	7	16	7	360	39	9.35	23.95	0	618385	1.5404e+06	433608	5.60794e+06	4.41695e+06	8.93312e+06	5.39227e+06	5.72239e+06	6.3354e+06	356982	1.20314e+06	225546	2.82097e+06	1.11974e+06	6.1471e+06	1.86343e+06	5.72239e+06	2.4425e+06
High	EXM09065.1	0	18.372	35	6	31	6	194	21.4	6.95	35.06	0	1.81092e+06	3.26226e+06	3.05042e+06	4.35501e+06	4.16462e+06	6.20177e+06	6.00483e+06	9.57568e+06	6.21977e+06	1.04541e+06	2.54801e+06	1.58671e+06	2.1907e+06	1.05578e+06	4.26759e+06	2.07511e+06	9.57568e+06	2.39792e+06
High	EXM10769.1	0	10.858	21	4	14	4	214	24.2	6.29	16.14	0	4.50167e+06	2.24223e+06	3.57797e+06				5.68612e+06	7.54271e+06	6.20215e+06	2.59873e+06	1.7513e+06	1.86111e+06				1.96497e+06	7.54271e+06	2.39113e+06
High	EXM02752.1	0	60.94	55	14	71	14	347	36.9	9.17	153.92	0	1.20698e+08	1.13039e+08	1.14669e+08	9.1917e+06	8.94194e+06	9.04431e+06	6.13472e+06	7.05563e+06	6.07068e+06	6.96769e+07	8.82897e+07	5.96463e+07	4.62371e+06	2.26688e+06	6.22361e+06	2.11999e+06	7.05563e+06	2.34044e+06
High	EXL97925.1	0	60.321	56	12	51	12	240	24.9	7.43	123.8	0	1.67595e+08	1.96814e+08	1.48804e+08	2.31099e+06	2.57192e+06	8.24624e+06	4.5004e+06	6683311	5.96963e+06	9.67494e+07	1.53722e+08	7.74018e+07	1.1625e+06	652009	5.67444e+06	1.55522e+06	6683311	2.30148e+06
High	EXL99467.1	0	29.797	42	7	35	7	204	22.7	5.07	75.14	0	1.77428e+07	2.15269e+07	1.94377e+07	7.53045e+06	6.50653e+06	7.89983e+06	9.24184e+06	1.24836e+07	5.96546e+06	1.02426e+07	16813680	1.01107e+07	3.78805e+06	1.64947e+06	5.43606e+06	3.19373e+06	1.24836e+07	2.29987e+06
High	EXM11531.1	0	52.975	48	13	52	13	403	44.3	6.18	104.38	0	1.135e+07	1.37983e+07	1.76072e+07	1.85407e+07	1.77534e+07	2.51366e+07	5.5419e+06	1.10206e+07	5.95974e+06	6.55217e+06	1.07772e+07	9.15856e+06	9.32655e+06	4.50068e+06	1.72971e+07	1.91513e+06	1.10206e+07	2.29767e+06
High	EXL90072.1	0	29.574	28	5	29	5	263	29.1	5.71	69.75	0		180510		1.37628e+07	1.41504e+07	1.94284e+07	7.67094e+06	9.93914e+06	5.92473e+06		140988		6.92312e+06	3.58728e+06	1.33691e+07	2.65087e+06	9.93914e+06	2.28417e+06
High	EXM01612.1	0	56.274	23	14	51	14	685	74.8	6.09	77.23	0	1.09043e+07	2.18969e+07	1.73586e+07	2.6851e+06	1.67354e+06	3.04134e+06	7.32726e+06	5.70316e+06	5.91566e+06	6.29486e+06	1.71027e+07	9.02923e+06	1.35069e+06	424259	2.09282e+06	2.5321e+06	5.70316e+06	2.28068e+06
High	EXM11871.1	0.006	2.585	2	1	3	1	474	52.5	6.38	1.63	0	8.38104e+06	7.33941e+06	9.00947e+06	4.77302e+06	4.65733e+06	9.34046e+06	6.79114e+06	1.39786e+07	5.83948e+06	4.83822e+06	5.73248e+06	4686365	2.40097e+06	1.18068e+06	6.4274e+06	2.34684e+06	1.39786e+07	2.2513e+06
High	EXL90280.1	0.002	3.537	4	1	1	1	267	31	4.96	2.56	0	9.72981e+06	9.70652e+06	5.41716e+06	1.04071e+07	8.72518e+06	6.77319e+06	5.02286e+06	4998079	5.83841e+06	5616835	7581319	2.81779e+06	5.23509e+06	2.21192e+06	4.66079e+06	1.73577e+06	4998079	2250891
High	EXM02296.1	0	102.358	49	24	78	24	656	71.3	8.46	194.91	0	1.18508e+08	1.34416e+08	124652140	1.31282e+06	970584	5.89374e+06	3.12277e+06	2.41274e+06	5.83612e+06	6.84123e+07	1.04986e+08	6.4839e+07	660390	246053	4.05563e+06	1.07915e+06	2.41274e+06	2.25001e+06
High	EXM10185.1	0	33.087	15	11	23	11	923	99.8	5.08	30.04	0	1.56235e+06	2.71902e+06	2.88865e+06	2.44419e+06	2.45815e+06	2.07562e+06	4.88515e+06	6.89285e+06	5.75307e+06	901916	2.1237e+06	1.50256e+06	1.2295e+06	623168	1.42828e+06	1.68818e+06	6.89285e+06	2.21799e+06
High	EXL97916.1	0	77.154	34	22	71	21	801	88.5	7.05	98.23	0	4.83322e+07	5.79896e+07	4.39546e+07	4.57611e+06	5.5752e+06	7.61862e+06	7.40493e+06	1.65648e+07	5.74842e+06	2.79013e+07	4.5293e+07	2.28634e+07	2.30193e+06	1.41337e+06	5.24256e+06	2.55895e+06	1.65648e+07	2.2162e+06
High	EXM01233.1	0	43.574	41	13	36	13	316	35	7.03	55.58	0	3.5187e+07	3.19975e+07	2.95686e+07	1.4238e+06	1.92527e+06	1.94033e+06	6.37614e+06	6.37011e+06	5.72658e+06	2.03128e+07	24991775	1.53804e+07	716215	488076	1.33519e+06	2.20342e+06	6.37011e+06	2207780
High	EXL89854.1	0	5.892	8	1	14	1	209	22.8	5.15	7.68	0	640610	2.71911e+06	3.94322e+06	9.24419e+06	7.4789e+06	9.55214e+06	7.05683e+06	7.78945e+06	5.7243e+06	369812	2.12377e+06	2.05111e+06	4.65011e+06	1.89598e+06	6.57306e+06	2.43865e+06	7.78945e+06	2.2069e+06
High	EXL97386.1	0	106.735	54	27	69	27	733	77.1	6.42	172.05	0	8.61211e+07	9.29511e+07	7.91129e+07	5.25193e+06	4.43927e+06	3.5789e+06	4.42928e+06	4.77223e+06	5.71282e+06	4.97161e+07	7.25999e+07	4.11514e+07	2.64188e+06	1.1254e+06	2.46273e+06	1.53064e+06	4.77223e+06	2.20247e+06
High	EXL99224.1	0	22.342	22	5	36	5	298	31.6	7.91	90.68	0	3.31891e+07	2.41159e+07	2.9449e+07	4379557	6.18804e+06	5.94622e+06	5.21162e+06	7.2083e+06	5.65062e+06	1.91595e+07	1.88358e+07	15318183	2.20305e+06	1.56873e+06	4.09174e+06	1.801e+06	7.2083e+06	2.17849e+06
High	EXL96226.1	0	32.064	14	8	40	8	637	70.2	8.91	49.41	0	9.74807e+06	1.1551e+07	8.56051e+06	4.5149e+06	3.47385e+06	5.54888e+06	4.08036e+06	2.17418e+06	5.64584e+06	5.62738e+06	9.02198e+06	4.45283e+06	2.27113e+06	880657	3.81832e+06	1.41006e+06	2.17418e+06	2.17665e+06
High	EXM03930.1	0	27.67	50	7	23	7	244	26	4.49	53	0	740291	232367		845966	940879	2.46116e+06	102338	1391957	5.52263e+06	427356	181492		425547	238523	1.69358e+06	35365.2	1391957	2.12915e+06
High	EXM03189.1	0	44.011	32	12	29	12	519	55.2	8.28	55.93	0	1.64274e+07	1.56331e+07	1.24889e+07			1.89022e+06	4.80292e+06	5.13794e+06	5.5172e+06	9.48324e+06	1.22103e+07	6.49622e+06			1.3007e+06	1.65976e+06	5.13794e+06	2.12705e+06
High	EXL91854.1	0	52.614	42	14	37	14	405	45.3	6.52	58.09	0	1.88193e+06	3.93825e+06	559575	2.3449e+07	2.21593e+07	2.87328e+07	5.81548e+06	1.45773e+06	5.46237e+06	1.0864e+06	3.07599e+06	291069	1.17955e+07	5.61762e+06	1.97718e+07	2.00967e+06	1.45773e+06	2.10592e+06
High	EXL91944.1	0	47.325	40	10	64	10	306	33.8	5.02	133.96	0	1.0376e+08	9.99607e+07	9.84755e+07	647911	1.75591e+06	1.57527e+06	599972	1.75703e+06	5.37903e+06	5.9899e+07	7.80747e+07	5.1223e+07	325919	445143	1.08398e+06	207334	1.75703e+06	2.07379e+06
High	EXM05287.1	0	51.3	63	14	71	14	260	28.5	8.95	126.06	0	6.21711e+07	5.75821e+07	5.90626e+07	1.2409e+06	836297	1.53081e+06	9.20849e+06	10951726	5.33755e+06	3.58902e+07	4.49747e+07	3.0722e+07	624210	212010	1.05339e+06	3.18221e+06	10951726	2.05779e+06
High	EXM07475.1	0	43.004	42	9	34	9	327	35.4	8.63	68.95	0	2.62473e+07	2.86801e+07	3.01694e+07	5.02777e+06	3.068e+06	2.73027e+06	5.03646e+06	5.40445e+06	5.27925e+06	1.51521e+07	2.24007e+07	1.56929e+07	2.52912e+06	777769	1.87876e+06	1.74047e+06	5.40445e+06	2.03532e+06
High	EXM05646.1	0	17.413	38	5	16	5	133	15.1	10.26	23.28	0	7.51202e+06	1.45599e+07	1.22217e+07			1.39446e+06	2.21812e+06	5.30518e+06	5.17683e+06	4.33655e+06	11372061	6.35726e+06			959560	766522	5.30518e+06	1.99583e+06
High	EXL97419.1	0	102.13	40	23	103	23	662	74.1	6.67	170.08	0	1.40144e+08	1.52258e+08	1.1716e+08	1.78368e+07	1.59153e+07	2.10668e+07	4.3227e+06	2412859	5.13795e+06	8.09023e+07	118922062	6.09418e+07	8.97244e+06	4.03469e+06	1.44966e+07	1.49381e+06	2412859	1.98084e+06
High	EXL92732.1	0	13.738	52	4	18	4	114	11.8	5.19	53.83	0	7.53613e+06	6.45682e+06	5.52776e+06	8.14526e+06	6.66833e+06	8.84013e+06	6.3963e+06	1.28641e+06	5.11784e+06	4.35047e+06	5.04313e+06	2.87532e+06	4.09732e+06	1.69049e+06	6.08311e+06	2.21039e+06	1.28641e+06	1.97309e+06
High	EXM11183.1	0	16.481	20	4	18	4	263	27.7	5.55	27.06	0	949323	1.72205e+06		8.48215e+06	4.58351e+06	1.0389e+07	5.11194e+06	7.97998e+06	5.08292e+06	548026	1.34501e+06		4.26678e+06	1.16197e+06	7.14894e+06	1.76655e+06	7.97998e+06	1.95963e+06
High	EXM09353.1	0	10.003	8	4	8	4	505	54.4	5.07	10.19	0		609688		1.71274e+06	1.53087e+06	1.62336e+06	5.12804e+06	4.56303e+06	5.08122e+06		476199		861560	388091	1.11707e+06	1.77211e+06	4.56303e+06	1.95897e+06
High	EXM10159.1	0	15.708	24	6	11	6	293	32.4	9.23	21.48	0	1.37879e+06	660895					6.78996e+06	5.25298e+06	5.08045e+06	795950	516194					2.34643e+06	5.25298e+06	1958676
High	EXL91563.1	0	20.561	30	6	16	6	253	27.5	4.73	39.33	0	4.72232e+07	4.80742e+07	2.46048e+07	1.59865e+06		1.29725e+06	2.28964e+06		5.07155e+06	2.72611e+07	37548562	1.27984e+07	804169		892672	791238		1955245
High	EXM01817.1	0	13.507	3	2	11	2	444	48.8	5.1	28.72	0	1.37474e+06	1.21492e+06		2.39912e+06	1.7326e+06	2.85972e+06	4.91052e+06	7601522	5.03756e+06	793609	948915		1.20683e+06	439232	1.96784e+06	1.69694e+06	7601522	1942139
High	EXL99312.1	0	20.171	54	5	17	5	94	9.9	8.18	26.05	0	385499			9.25289e+06	8.86522e+06	1.06038e+07	4.56783e+06	4.56786e+06	4.9985e+06	222541			4.65449e+06	2.24742e+06	7.2967e+06	1.57852e+06	4.56786e+06	1.92708e+06
High	EXM01873.1	0	24.371	19	7	12	7	384	40.7	6.89	23	0	562934	898828	652029	319128	628204	1.26426e+06	3.95193e+06	5.51649e+06	4.99733e+06	324971	702034	339159	160531	159256	869970	1.36568e+06	5.51649e+06	1.92663e+06
High	EXM07036.1	0	28.807	22	7	27	7	311	33.7	9.89	43.19	0	1.04306e+07	1.13975e+07	1.18751e+07	1.21712e+06	214997		5.72646e+06	1652227	4.88365e+06	6.02139e+06	8.90207e+06	6.17697e+06	612247	54503.9		1.97891e+06	1652227	1.8828e+06
High	EXM07012.1	0	45.957	32	13	35	13	489	53.2	5.63	43.91	0	4.82127e+06	1.0447e+07	5.79864e+06	943655	973293	2.55734e+06	4.23846e+06	5.96415e+06	4.77325e+06	2.78323e+06	8.15964e+06	3.01622e+06	474687	246740	1.75977e+06	1.4647e+06	5.96415e+06	1.84024e+06
High	EXM09363.1	0	23.747	14	9	33	9	619	68.8	5.92	44.61	0	726206	922614	824761	7.42542e+06	7.11653e+06	1.04182e+07	4.85657e+06	6.21657e+06	4.74632e+06	419225	720612	429008	3.73521e+06	1.80411e+06	7.16903e+06	1.6783e+06	6.21657e+06	1.82986e+06
High	EXM00563.1	0	28.08	30	9	39	9	348	38.1	8.78	50.52	0	2.18875e+07	1.84891e+07	1.80253e+07	3.16107e+06	3.27692e+06	2.4993e+06	2.30251e+06	3.76963e+07	4.72608e+06	1.26353e+07	1.4441e+07	9.37603e+06	1.59011e+06	830734	1.71983e+06	795687	3.76963e+07	1.82205e+06
High	EXM11242.1	0	13.73	8	4	14	4	745	79.6	6.57	24.13	0	1.47218e+06	5.09586e+06	8.08826e+06	4.59791e+06	3.22255e+06	6.5674e+06	4.4857e+06	2.05873e+06	4.71734e+06	849863	3.98014e+06	4.20719e+06	2.31289e+06	816949	4.51919e+06	1.55014e+06	2.05873e+06	1.81868e+06
High	EXM06644.1	0	46.797	40	13	26	13	425	46.3	6.15	44.83	0	1.47915e+07	1.10407e+07	1.13726e+07	2.69127e+06	2.52319e+06	7.86159e+06	8.59393e+06	7.69474e+06	4.71538e+06	8.53888e+06	8.62339e+06	5.91559e+06	1.35379e+06	639655	5.40975e+06	2.96983e+06	7.69474e+06	1.81793e+06
High	EXM07806.1	0	46.706	33	12	47	12	416	46.9	5.71	74.85	0	1.55427e+07	1.72615e+07	1.31047e+07	865408	755289	1.15797e+06	2.84808e+06	6.68884e+06	4.67826e+06	8.97251e+06	1.34822e+07	6.81654e+06	435327	191474	796828	984219	6.68884e+06	1.80362e+06
High	EXM09652.1	0	32.042	35	9	26	9	329	35.4	6.89	35.69	0		452575	3.03467e+06	7.67397e+06	4.97046e+06	6.02405e+06	5.71541e+06	4.08398e+06	4.64458e+06		353486	1.57851e+06	3.86024e+06	1.26006e+06	4.1453e+06	1.97509e+06	4.08398e+06	1.79063e+06
High	EXL91239.1	0	28.104	43	7	31	7	223	24.4	9.63	32.32	0	1.88385e+07	2.49281e+07	20635317	9.12503e+06	7.07795e+06	9.99723e+06	5.94489e+06	1.43651e+07	4.61653e+06	1.08751e+07	1.94702e+07	1.07337e+07	4.59017e+06	1.79433e+06	6.87934e+06	2.05439e+06	1.43651e+07	1.77982e+06
High	EXL99141.1	0	9.023	16	4	8	4	277	29	9	9.93	0				2.39937e+06		2.74102e+06	3.41262e+06	7.30122e+06	4.53165e+06				1.20696e+06		1.88616e+06	1.17931e+06	7.30122e+06	1.7471e+06
High	EXM01974.1	0	12.69	5	4	14	4	904	97.8	5.39	20.69	0	2.39107e+06	1.61103e+06	2.83171e+06	2.55837e+06	2.21148e+06	3.20007e+06	2.92639e+06	4.34908e+06	4.5287e+06	1.38032e+06	1.2583e+06	1.47294e+06	1.28694e+06	560633	2.20205e+06	1.01128e+06	4.34908e+06	1.74596e+06
High	EXL94333.1	0	6.435	4	2	9	2	473	52	5.11	5.61	0			1.06289e+06	2.46844e+06	2.48031e+06	2.56392e+06	4.63846e+06	5.86451e+06	4.50572e+06			552872	1.2417e+06	628785	1.76429e+06	1.60293e+06	5.86451e+06	1.7371e+06
High	EXL99231.1	0	7.79	18	3	11	3	154	16.3	9.22	7.29	0			170815	2.92447e+06	4.59192e+06	7.49778e+06	2.82453e+06	4.11959e+06	4.46297e+06			88851.3	1.4711e+06	1.1641e+06	5.15941e+06	976083	4.11959e+06	1.72062e+06
High	EXM04575.1	0	24.473	47	8	27	8	226	24.4	5.22	34.25	0	7.02866e+06	8.94677e+06	5.93497e+06	7.57685e+06	1.05347e+07	1.04791e+07	4.63841e+06	4.90665e+06	4.45895e+06	4.05751e+06	6.98791e+06	3.08714e+06	3.81139e+06	2.67066e+06	7.2109e+06	1.60291e+06	4.90665e+06	1.71907e+06
High	EXL93242.1	0	13.952	20	4	17	4	241	26.7	9.51	28.16	0	1.6804e+06	804119	812761	5.97804e+06	5.98498e+06	7.53725e+06	5.20876e+06	2.8979e+06	4.4398e+06	970064	628060	422766	3.00714e+06	1.51725e+06	5.18657e+06	1.80001e+06	2.8979e+06	1.71168e+06
High	EXM06565.1	0	22.373	23	6	24	6	303	33	6.39	34.42	0	2.15316e+06	1.28338e+06	561174	3.88237e+06	4.96929e+06	6.1322e+06	6.36389e+06	6.73523e+06	4.43059e+06	1.24298e+06	1.00239e+06	291900	1.95295e+06	1.25977e+06	4.21972e+06	2.19919e+06	6.73523e+06	1.70813e+06
High	EXM02842.1	0	7.134	13	2	4	2	171	18.9	5.33	6.39	0	1.89515e+06	5.02683e+06	1.84207e+06	2.42867e+06	3.46164e+06	4.37169e+06	6.36275e+06		4.30826e+06	1.09403e+06	3.92622e+06	958171	1.2217e+06	877561	3.00827e+06	2.1988e+06		1.66097e+06
High	EXL98211.1	0.005	2.673	1	1	6	1	1342	149.6	5.62	0	0	386267	737821	6.45165e+06	1.27291e+06	2.30085e+06		1.59222e+06	2107800	4.23911e+06	222985	576278	3355888	640313	583289		550230	2107800	1.63431e+06
High	EXM00308.1	0	26.201	59	7	38	7	140	15.1	9.57	83.13	0	2.93643e+07	2.76162e+07	3.55712e+07	6.17613e+06	4.38725e+06	6.17735e+06	5.24183e+06	8.92491e+06	4.23569e+06	1.69515e+07	21569742	1.85027e+07	3.10678e+06	1.11221e+06	4.25079e+06	1.81144e+06	8.92491e+06	1.63299e+06
High	EXM03120.1	0	15.609	11	5	23	5	397	44.9	5.36	13.52	0	6.02841e+06	5.39128e+06	4.63411e+06	2.30176e+06	1.27159e+06	2.56267e+06	2.48281e+06	3.16249e+06	4.21216e+06	3.48009e+06	4.21088e+06	2.41048e+06	1.15786e+06	322361	1.76344e+06	857992	3.16249e+06	1.62392e+06
High	EXM08225.1	0	11.343	15	4	5	4	271	30.3	5.22	5.56	0	576322	6.36794e+06	1.18327e+07	865192	2.70521e+06	507472	2.08466e+06	772247	4.20266e+06	332700	4973707	6154875	435218	685800	349204	720404	772247	1.62026e+06
High	EXL95594.1	0	13.268	8	3	17	3	516	55.1	4.63	13.28	0	466992	735605	5.56761e+06	2.87268e+06	3.56792e+06	2.07365e+06	5.49048e+06	5.25433e+06	4.1628e+06	269586	574548	2.89605e+06	1.44505e+06	904506	1.42693e+06	1.89736e+06	5.25433e+06	1.60489e+06
High	EXL98965.1	0	46.357	29	10	69	10	436	48.7	9.25	139.32	0	6.08615e+07	5.63347e+07	5.38787e+07	1.06908e+07	9.62992e+06	1.084e+07	6.52569e+06	11670703	4.15091e+06	3.51342e+07	4.40005e+07	2.80255e+07	5.37779e+06	2.44129e+06	7.45924e+06	2.2551e+06	11670703	1.60031e+06
High	EXM09155.1	0	11.242	8	4	8	4	542	61.1	7.68	10.57	0						276953	3.81965e+06	4.87357e+06	4.14981e+06						190578	1.31997e+06	4.87357e+06	1.59988e+06
High	EXM10190.1	0	65.544	32	17	68	16	470	51.9	8.16	110.93	1	7.14988e+07	7.91721e+07	7.01874e+07	2.22698e+06	3.80091e+06	1.49711e+06	6.72459e+06	7.92793e+06	4.13799e+06	4.12749e+07	6.18377e+07	3.65087e+07	1.12024e+06	963570	1.0302e+06	2.32384e+06	7.92793e+06	1.59533e+06
High	EXM01887.1	0	14.671	31	3	14	3	164	17.4	8.24	28.22	0	6.63795e+06	5.20295e+06	7.22444e+06	6.17975e+06	2.68365e+06	7.3624e+06	3.42196e+06	5.17222e+06	4.08343e+06	3.83196e+06	4.06379e+06	3757865	3.1086e+06	680334	5.06625e+06	1.18254e+06	5.17222e+06	1.57429e+06
High	EXM06296.1	0	69.794	42	16	42	16	508	54.2	7.17	67.24	0	3.77149e+07	5.37396e+07	3.26642e+07	1.16226e+07	9.3144e+06	3.2005e+07	9.25401e+06	28146438	4.01611e+06	2.17721e+07	4.19736e+07	1.69906e+07	5.84651e+06	2.3613e+06	2.20234e+07	3.19794e+06	28146438	1.54834e+06
High	EXL92587.1	0	6.127	4	2	12	2	436	48.3	4.58	18.86	0	1.12148e+06			2.7584e+06	2.54645e+06	3.6889e+06	4.03482e+06	5.02644e+06	3.98121e+06	647409			1.38756e+06	645553	2.53842e+06	1.39433e+06	5.02644e+06	1.53488e+06
High	EXM06320.1	0	23.4	16	8	14	8	570	62.9	6	18.04	0	2.37754e+06	1.7956e+06	2.76659e+06	505950	787271	250391	6.94499e+06	7.95784e+06	3.93558e+06	1.37251e+06	1.40246e+06	1.43907e+06	254508	199581	172300	2.4e+06	7.95784e+06	1.51729e+06
High	EXM11301.1	0	9.324	8	4	10	4	521	58.1	7.02	4.01	0	1.76292e+06	1.62493e+06	1.74621e+06	1.82187e+06	2.79227e+06	1.31717e+06	4.63577e+06	2.02007e+06	3.82855e+06	1.0177e+06	1.26916e+06	908306	916455	707869	906379	1.602e+06	2.02007e+06	1.47603e+06
High	EXL95490.1	0	19.498	23	6	19	6	294	32.3	7.84	26.01	0	6.03074e+06	6.31086e+06	6.63413e+06	2.09764e+06	1.52296e+06	1.46772e+06	4.03393e+06	565450	3.82609e+06	3.48143e+06	4.92912e+06	3.45081e+06	1.05518e+06	386087	1.00998e+06	1.39402e+06	565450	1.47508e+06
High	EXM11996.1	0	47.482	25	13	38	13	614	66.7	5.35	70.55	0	2.16172e+07	1.58084e+07	1.68866e+07	1.28227e+06		2.81355e+06	4.57478e+06	8063102	3.8127e+06	1.24792e+07	1.23472e+07	8.78375e+06	645020		1.93608e+06	1.58092e+06	8063102	1469915
High	EXM06976.1	0	27.694	20	9	28	9	525	57.5	5.69	35.94	0	6.99821e+06	8.6343e+06	8.19485e+06	347049	435732	653644	4.12197e+06	6.95009e+06	3.8096e+06	4.03994e+06	6.74386e+06	4262630	174576	110463	449788	1.42444e+06	6.95009e+06	1.46872e+06
High	EXM01453.1	0	5.552	4	2	5	2	595	65.3	5.08	6.84	0	3.18371e+06	5.02371e+06	1.99823e+06	4.62928e+06	4.22652e+06	4.83063e+06	2.06709e+06	6472176	3.79551e+06	1.8379e+06	3.92379e+06	1.0394e+06	2.32867e+06	1.07147e+06	3.32408e+06	714331	6472176	1463290
High	EXM12124.1	0	17.337	14	3	19	3	431	42.2	5.86	47.69	0	8.27804e+06	4.74723e+06	4.15777e+06	2.42456e+06	2.87451e+06	2.32674e+06	3.67565e+06	6.12931e+06	3.73377e+06	4.77876e+06	3.70785e+06	2.16271e+06	1.21963e+06	728719	1.60108e+06	1.27021e+06	6.12931e+06	1.43949e+06
High	EXM03016.1	0	66.353	36	15	38	15	602	65.1	5.72	66.99	0	3.41983e+07	3.4647e+07	2.8118e+07	874776	2.70666e+06	1.35856e+06	1.523e+06	8.6316e+06	3.71118e+06	1.97421e+07	2.70612e+07	14625862	440039	686168	934856	526309	8.6316e+06	1.43078e+06
High	EXL94664.1	0	19.062	43	5	18	5	231	25.7	6.93	56.29	0	1.32279e+07	1.43746e+07	1.44737e+07	4.12227e+06	3.22528e+06	5.63092e+06	1.92374e+06	3.38982e+06	3.70069e+06	7.63621e+06	1.12274e+07	7.52865e+06	2.07363e+06	817642	3.87478e+06	664793	3.38982e+06	1.42673e+06
High	EXL97992.1	0	37.208	29	10	25	10	391	41.8	7.88	59.41	0	3.139e+07	3.33083e+07	2.44061e+07	1.55909e+06	2.47897e+06	2.16459e+06	2.16139e+06	2.81862e+06	3.64889e+06	1.81209e+07	2.60156e+07	1.26951e+07	784272	628443	1.48951e+06	746917	2.81862e+06	1.40676e+06
High	EXM09492.1	0.009	2.472	3	1	4	1	518	58.8	7.58	9.65	0	2.31738e+07	1.78718e+07	2.17121e+07	7.09082e+06	6.2424e+06	3.48953e+06	3.99461e+06	1845940	3.63978e+06	13377818	13958812	11293741	3.5669e+06	1.58251e+06	2.40123e+06	1.38043e+06	1845940	1.40325e+06
High	EXM07607.1	0	25.163	19	9	20	9	541	59.4	6.8	32.73	0	8.99677e+06	1.13201e+07	1.09012e+07	191244		805024		7.97064e+06	3.63868e+06	5.19367e+06	8.84164e+06	5.67037e+06	96201.8		553956		7.97064e+06	1.40283e+06
High	EXL93463.1	0.002	3.573	5	1	5	1	315	32	4.12	5.94	0	3.03228e+06	3.84262e+06	1.7171e+06	3.51559e+06	3.12081e+06	2.37608e+06	1.91752e+06	1.80597e+06	3.63273e+06	1.75048e+06	3.00129e+06	893167	1.76845e+06	791158	1.63504e+06	662645	1.80597e+06	1.40053e+06
High	EXL91938.1	0	6.805	11	2	9	2	183	20.1	6.19	20.13	0	1.7842e+07	1.7956e+07	1.88608e+07	4.63809e+06	4.05809e+06	919234	6.22708e+06	1444825	3.62971e+06	10299843	1.40246e+07	9.81063e+06	2.3331e+06	1.02877e+06	632548	2151913	1444825	1.39937e+06
High	EXL91484.1	0	6.929	8	2	15	2	272	29.7	4.91	24.49	0	580558	1.02474e+06		2.62871e+06	2.49131e+06	2.14054e+06	3.3841e+06	3.25067e+06	3.61482e+06	335145	800378		1.32232e+06	631572	1.47296e+06	1.16945e+06	3.25067e+06	1.39363e+06
High	EXM00473.1	0	27.928	14	9	30	9	794	86.6	5.94	38.01	0	6.79424e+06	9.17724e+06	1.84752e+07	378392	668418	917272	3.50476e+06	4.28954e+06	3.56327e+06	3.92219e+06	7.16792e+06	9.61005e+06	190343	169451	631197	1.21115e+06	4.28954e+06	1.37375e+06
High	EXL96707.1	0	21.334	21	6	18	6	371	40.7	4.96	27.89	0	4.69042e+06	6.10878e+06	2.74954e+06	1.82837e+06	1.82096e+06		3.77469e+06	3.09122e+06	3.46896e+06	2.70769e+06	4.77129e+06	1.4302e+06	919727	461632		1.30443e+06	3.09122e+06	1.33739e+06
High	EXM05171.1	0	9.518	24	3	6	3	116	12.9	9.88	5.41	0	1.98149e+07	2.08351e+07	2.43256e+07	4.22819e+06	4.2513e+06		6.88442e+06	8.26239e+06	3.39861e+06	1.14388e+07	1.62733e+07	1.26532e+07	2.12691e+06	1.07775e+06		2.37907e+06	8.26239e+06	1.31027e+06
High	EXL96451.1	0	15.959	9	5	20	5	515	57.1	7.18	24.81	0	464678	2.0677e+06	1.02923e+06	3.60974e+06	1.31843e+06	2.99294e+06	5.17222e+06	2.9351e+06	3.3683e+06	268250	1.61498e+06	535365	1.81581e+06	334236	2.05951e+06	1.78738e+06	2.9351e+06	1.29859e+06
High	EXM03397.1	0.004	3.103	4	1	3	1	247	27.8	7.23	5.47	0	4.0742e+06	4.26579e+06	3.75995e+06	6.16855e+06	5.14743e+06	8.11696e+06	3.42132e+06	4.74419e+06	3.33718e+06	2.35196e+06	3.33181e+06	1955773	3.10297e+06	1304928	5585479	1.18232e+06	4.74419e+06	1.28659e+06
High	EXM06195.1	0	7.826	26	2	14	2	115	12	4.97	29.01	0	1.93309e+07	1.78512e+07	1.46231e+07	3.4082e+06	2.45666e+06	2.54845e+06	3.03941e+06	4.21773e+06	3.29143e+06	1.11594e+07	1.39427e+07	7.60633e+06	1.71443e+06	622790	1.75365e+06	1.05034e+06	4.21773e+06	1.26895e+06
High	EXL97093.1	0.004	2.91	2	1	1	1	608	63.9	5.06	0	0	787501	934315		2.49696e+06	2.21651e+06			2.23046e+06	3.29103e+06	454610	729751		1.25605e+06	561909			2.23046e+06	1.2688e+06
High	EXL91289.1	0	6.387	8	2	7	2	266	28.5	8.21	5.66	0			554316	2.9952e+06	2.80968e+06	3.46563e+06	3.4603e+06	4322753	3.25729e+06			288333	1506677	712282	2.38479e+06	1.19579e+06	4322753	1.25579e+06
High	EXL90538.1	0	67.711	40	13	88	13	485	52.1	6.65	176.77	0	5.03722e+07	4.69443e+07	5.58865e+07	1.16235e+08	9.08967e+07	1.15096e+08	1.75251e+06	3.32685e+06	3.24006e+06	2.90789e+07	3.66661e+07	2.90699e+07	5.84696e+07	2.30433e+07	7.92003e+07	605620	3.32685e+06	1.24915e+06
High	EXL92598.1	0	9.825	4	2	9	2	1126	104.8	4.68	8.6	0	345652	1.1904e+06	307757	911220	1.18898e+06	1.18713e+06	2.50165e+06	3.93286e+06	3.23407e+06	199539	929769	160083	458372	301418	816893	864504	3.93286e+06	1.24684e+06
High	EXM09836.1	0	21.82	25	7	29	7	333	36.3	7.55	63.15	0	4.25653e+06	3.71155e+06	5.32834e+06	7.94444e+06	1.0967e+07	1.18852e+07	8.11213e+06	9.4548e+06	3.21333e+06	2.45722e+06	2.89892e+06	2.77159e+06	3996297	2.78025e+06	8.17851e+06	2.80334e+06	9.4548e+06	1.23884e+06
High	EXM00543.1	0	9.87	15	3	10	3	285	29.1	4.31	23.59	0	1.46929e+06	840569	1.01661e+06	1.74826e+06	2.28527e+06	4.05765e+06	4.13035e+06	6.16407e+06	3.17786e+06	848194	656530	528798	879430	579340	2.79217e+06	1.42734e+06	6.16407e+06	1.22517e+06
High	EXL98131.1	0	8.829	11	2	12	2	283	31.3	4.88	41.95	0	2.20166e+06	3.71629e+06	3.10719e+06	4.51927e+06	2.21355e+06	3.17829e+06	2.50297e+06	7.15565e+06	3.15785e+06	1270976	2.90263e+06	1.61624e+06	2.27333e+06	561159	2.18706e+06	864961	7.15565e+06	1.21745e+06
High	EXL99704.1	0	42.797	31	10	47	10	413	46.4	7.06	62.71	0	1.91899e+07	2.6344e+07	2.601e+07	4.29215e+06	3.17128e+06	9.84513e+06	1.34829e+06	8.76483e+06	3.06992e+06	1.1078e+07	2.05761e+07	1.35294e+07	2.15908e+06	803951	6.77467e+06	465932	8.76483e+06	1.18355e+06
High	EXM06825.1	0	14.248	9	6	11	6	558	60.3	6.48	8.18	0	5.83409e+06	5.94475e+06	6.75531e+06	503025	331766		718366	5.80808e+06	3.06528e+06	3.36791e+06	4.64317e+06	3.51384e+06	253037	84106.2		248248	5.80808e+06	1.18176e+06
High	EXM00017.1	0	42.128	22	12	23	12	677	73.2	5.92	48.48	0	9.29227e+06	1.16467e+07	7.40835e+06	749153	499435	335872	5.80073e+06	8.06669e+06	3.06057e+06	5.36425e+06	9.09674e+06	3.85353e+06	376847	126612	231121	2.00458e+06	8.06669e+06	1.17995e+06
High	EXM03878.1	0.003	3.33	6	1	1	1	316	33.2	9.38	0	0	3.62259e+06	1.22798e+06	2.42013e+06		2.05293e+06				3.05074e+06	2091255	959121	1.25886e+06		520440				1.17616e+06
High	EXM02691.1	0	3.992	6	1	13	1	252	25.1	6.67	35.87	0	8.56038e+06	6.80458e+06	7.49158e+06	2.90115e+06	3.27491e+06	2.00936e+06	2.91223e+06	2.83912e+06	3.04866e+06	4.94175e+06	5.31474e+06	3.89682e+06	1.45937e+06	830225	1.38269e+06	1.00639e+06	2.83912e+06	1175357
High	EXM01721.1	0	61.323	45	13	45	13	405	44.9	8.59	89.05	0	3.46618e+07	3.12989e+07	2.97257e+07	377046	1.58689e+06		3.51587e+06	3.04586e+06	3.0396e+06	2.00096e+07	2.44461e+07	1.54621e+07	189666	402293		1.21499e+06	3.04586e+06	1.17186e+06
High	EXM03019.1	0	61.432	32	17	64	15	663	72.5	5.06	107.78	0	2.09092e+07	1.3272e+07	2.0473e+07	6.94674e+06	4.67035e+06	1.13932e+07	8.14722e+06	1.37082e+07	3.03923e+06	12070489	1.03661e+07	1.06493e+07	3.49442e+06	1.18398e+06	7.83994e+06	2.81546e+06	1.37082e+07	1.17172e+06
High	EXL94625.1	0	28.135	12	7	26	7	684	73.7	4.67	31.51	0	4.40614e+06	3.36637e+06	5.66972e+06	4.44873e+06	4.31648e+06	5.46047e+06	2.3234e+06	3.64588e+06	3.00262e+06	2.54358e+06	2.62931e+06	2.94916e+06	2.23785e+06	1.09427e+06	3757484	802903	3.64588e+06	1.15761e+06
High	EXL98099.1	0	14.191	36	4	14	4	107	11.6	8.18	10.59	0	6.25964e+06	5.75302e+06	3.32475e+06	880718	788816	1.57964e+06	1.88293e+06	4.00492e+06	2.95653e+06	3.61357e+06	4.49342e+06	1.7294e+06	443028	199973	1.08699e+06	650692	4.00492e+06	1.13984e+06
High	EXL92137.1	0	25.863	26	7	20	7	296	31.6	10.23	40.02	0		84372.1		5.24127e+06	2.31174e+06	7.49093e+06	5.00319e+06	5.2765e+06	2.93632e+06		65899.2		2.63652e+06	586051	5.15469e+06	1.72897e+06	5.2765e+06	1.13204e+06
High	EXM10500.1	0	41.315	31	14	31	14	500	57.5	6.81	52.87	0	1.81477e+07	2.46159e+07	1.51357e+07	2.72557e+06	2.44761e+06	2.25685e+06	1.0231e+06	2.66839e+06	2.9245e+06	1.04763e+07	1.92264e+07	7.873e+06	1.37105e+06	620495	1.55299e+06	353557	2.66839e+06	1.12749e+06
High	EXL99525.1	0	10.263	11	3	5	3	378	39.4	9	4.22	0	3.55366e+06	4.67613e+06	1.33047e+07	6.11403e+06	8.4847e+06	1.48461e+07	6.08384e+06		2.9231e+06	2.05146e+06	3.65231e+06	6920560	3075545	2.15096e+06	10215935	2.10241e+06		1.12695e+06
High	EXL92838.1	0	10.281	6	3	6	3	539	61.9	6.32	6.58	0	723414	790272	1.37854e+06		1.61073e+06	1.76623e+06	3.29224e+06	1906330	2.91052e+06	417613	617245	717063		408336	1.21539e+06	1.13771e+06	1906330	1.1221e+06
High	EXL94283.1	0.004	2.925	0	1	3	1	1855	203.7	6.07	0	0	2.59364e+06	1.16734e+06	1.74243e+06		323531	703813	1.93747e+06	4346138	2.85108e+06	1497261	911758	906341		82018.6	484311	669538	4346138	1.09918e+06
High	EXM08679.1	0	22.605	9	5	18	5	557	61.2	6.61	27.04	0	4.8587e+06	6.89512e+06	7.87367e+06		586645	3.7603e+06	1.56792e+06	1.74803e+06	2.84444e+06	2.80484e+06	5.38546e+06	4.09556e+06		148720	2.58755e+06	541832	1.74803e+06	1.09662e+06
High	EXM04911.1	0	6.017	3	2	5	2	687	78	5.19	1.94	0	593591	1.04459e+06	812487	1.51207e+06	2.34929e+06	2.40463e+06	2.5305e+06	1.17307e+06	2.8438e+06	342669	815885	422623	760617	595568	1.65469e+06	874472	1.17307e+06	1.09637e+06
High	EXM10207.1	0	27.375	11	9	20	9	772	84	4.96	35.33	0	7.17231e+06	7.74118e+06	5.56894e+06	2.00591e+06	3.13655e+06	3.32536e+06	2.20893e+06	3.87131e+06	2.82437e+06	4.14044e+06	6.04628e+06	2.89674e+06	1.00903e+06	795149	2.28826e+06	763349	3.87131e+06	1.08888e+06
High	EXL92338.1	0	19.805	13	5	25	5	546	60.1	4.68	22.13	0	4.7695e+06	5.29756e+06	2.99241e+06	3.81298e+06	3.99898e+06	8.44242e+06	3.85929e+06	3.67904e+06	2.81691e+06	2.75334e+06	4.13768e+06	1.55653e+06	1.91804e+06	1.01378e+06	5.80943e+06	1.33367e+06	3.67904e+06	1.08601e+06
High	EXM08645.1	0	8.823	24	2	10	2	112	12.3	7.97	17.08	0	698128		1.41971e+06	3.46809e+06	2.96666e+06	8.16119e+06	2.72298e+06	4.31176e+06	2.79469e+06	403016		738475	1.74455e+06	752080	5.61592e+06	940989	4.31176e+06	1.07744e+06
High	EXM09374.1	0	17.272	7	4	10	4	750	80.9	5.67	20.31	0	1.01259e+07	8.02635e+06	6.76846e+06	5.86292e+06	4.15535e+06	5.87492e+06	2.36456e+06	3.2151e+06	2.79002e+06	5845489	6.26901e+06	3.52068e+06	2.94923e+06	1.05342e+06	4042674	817128	3.2151e+06	1.07564e+06
High	EXL95404.1	0	87.027	59	16	63	16	352	39	6.87	162.81	0	1.42686e+08	1.44184e+08	1.4452e+08	9.19746e+06	2.89392e+06	5.49291e+06	1.00549e+06	2.23838e+06	2.77576e+06	8.23702e+07	1.12616e+08	7.51734e+07	4.62661e+06	733640	3.77981e+06	347469	2.23838e+06	1.07014e+06
High	EXL93206.1	0	13.34	14	3	13	3	274	29.1	4.17	8.07	0	1.36875e+06	1.96135e+06	1.42014e+06	3.66871e+06	3.64607e+06	4.04116e+06	2.56185e+06	3.03046e+06	2.75915e+06	790154	1.53192e+06	738698	1.84547e+06	924317	2.78082e+06	885309	3.03046e+06	1.06374e+06
High	EXM09869.1	0	55.128	19	16	39	16	979	109.6	6.14	67.09	0	2.11913e+07	1.94355e+07	1.54983e+07	1.84012e+06	1.87154e+06	4.23782e+06	1.64664e+06	1.38314e+06	2.74949e+06	1.22334e+07	1.51802e+07	8.06158e+06	925639	474454	2.91615e+06	569033	1.38314e+06	1.06002e+06
High	EXM06781.1	0	35.504	57	12	31	12	245	27	4.93	36.15	0	1.08855e+07	1.50199e+07	1.3242e+07	939269	834211	1.86661e+06	2.34867e+06	4.1538e+06	2.73532e+06	6.28397e+06	1.17313e+07	6.88796e+06	472481	211481	1.28446e+06	811636	4.1538e+06	1.05455e+06
High	EXL98956.1	0	14.422	29	4	31	4	170	18.9	4.55	59.21	0	6.74205e+07	8.40064e+07	6.8411e+07	1.34461e+07	1.16953e+07	1.32786e+07	6.51927e+06	6632322	2.72064e+06	3.89206e+07	6.56136e+07	3.55847e+07	6.7638e+06	2.96487e+06	9.1373e+06	2.25289e+06	6632322	1.04889e+06
High	EXL94755.1	0	8.021	5	3	12	3	689	74.8	5.67	15.7	0	357729	711475		2.95547e+06	2.36279e+06	1.91038e+06	2.01228e+06	2.89178e+06	2.64286e+06	206510	555701		1.48669e+06	598992	1.31458e+06	695391	2.89178e+06	1.01891e+06
High	EXL98326.1	0	38.491	33	12	30	12	523	57.2	8.03	50.73	0	2.10699e+07	1.99049e+07	1.76613e+07	953628	2.30967e+06	3.64929e+06	1.95837e+06	2.10714e+06	2.58726e+06	1.21633e+07	1.55468e+07	9.18668e+06	479704	585525	2.51117e+06	676760	2.10714e+06	997469
High	EXM10775.1	0	59.72	59	11	41	11	193	21.9	9.45	96.94	0	51655924	6.25005e+07	5.98827e+07				527224	903449	2.58366e+06	2.982e+07	4.88163e+07	3.11486e+07				182194	903449	996082
High	EXL96060.1	0	37.334	19	8	27	8	415	44.1	9.13	59.85	0	2.45556e+07	3.07285e+07	2.61795e+07	1.78747e+06	1.38385e+06	2.37657e+06	798721		2.57402e+06	1.41755e+07	2.40007e+07	1.36175e+07	899152	350820	1.63538e+06	276017		992368
High	EXM00697.1	0	33.753	31	8	30	8	293	31.6	4.86	53.45	0	4.93808e+07	4.81166e+07	5.35224e+07	5.63693e+06	721638	1.82471e+06	1.94279e+06	3.64924e+06	2.57199e+06	2.85066e+07	3.75817e+07	2.78402e+07	2.83555e+06	182943	1.25563e+06	671376	3.64924e+06	991586
High	EXL92104.1	0.003	3.346	3	2	2	2	767	76.8	4.65	0	0	2.76813e+07	1.04038e+07	1.75706e+07	2.23681e+06	2.66476e+06	4.23578e+06	3.58527e+06	2904524	2.5487e+06	15979901	8.12596e+06	9139498	1.12519e+06	675544	2.91474e+06	1.23897e+06	2904524	982603
High	EXL92884.1	0	18.325	30	7	21	7	202	23.4	5.53	15.49	0	6.56994e+06	7.12097e+06	6.80032e+06	2.20505e+06	1.99378e+06	2.04395e+06	3.786e+06	2.73368e+06	2.5022e+06	3.7927e+06	5.56187e+06	3.53725e+06	1.10921e+06	505444	1.40649e+06	1.30834e+06	2.73368e+06	964676
High	EXL91637.1	0	5.616	7	2	7	2	231	24.1	4.65	11.93	0				2.72528e+06	2.05896e+06	3.63958e+06	2.13853e+06	2.27186e+06	2.45176e+06				1370899	521967	2.50448e+06	739019	2.27186e+06	945231
High	EXL99731.1	0	23.961	14	8	12	8	574	63.2	8.47	5.87	0	7.30021e+06	7.0556e+06	8.35922e+06	1.0622e+06	1.00576e+06	704261	3.08662e+06	1.80789e+06	2.43918e+06	4.21427e+06	5.5108e+06	4.34813e+06	534318	254971	484619	1.06665e+06	1.80789e+06	940381
High	EXM02876.1	0	17.194	26	5	11	5	294	32.2	5.19	27.46	0	8.02817e+06	6.19655e+06	7.08071e+06	1.16168e+06	1.23538e+06	1.22521e+06	2.78883e+06	3.66631e+06	2.4235e+06	4.63451e+06	4.83984e+06	3.6831e+06	584359	313181	843100	963745	3.66631e+06	934337
High	EXM10244.1	0	10.35	8	3	8	3	495	53.1	4.65	10.88	0				1.36344e+06	1.29276e+06	1.70925e+06	3.10432e+06	3.65679e+06	2.41618e+06				685852	327729	1.17618e+06	1.07277e+06	3.65679e+06	931513
High	EXM03443.1	0	26.723	14	9	22	9	631	68	6.67	24.67	0	1.01209e+07	1.18778e+07	1.15995e+07	2.37543e+06	1.75795e+06	4.48601e+06	1.32109e+06	3.60853e+06	2.40182e+06	5.84263e+06	9.27722e+06	6.03361e+06	1.19491e+06	445657	3.08693e+06	456532	3.60853e+06	925977
High	EXL93599.1	0	55.401	46	13	54	13	462	49.1	5.85	112.2	0	9.90668e+07	9.38081e+07	8.34437e+07	1.00356e+07	1.18983e+07	6.80774e+06	2.3001e+06	1.76496e+06	2.37579e+06	5.71894e+07	73269204	4.3404e+07	5.0482e+06	3.01633e+06	4.68457e+06	794854	1.76496e+06	915944
High	EXM05095.1	0	14.41	7	5	12	5	821	90.2	5.06	17.02	0	4.41104e+06	3.60016e+06	2.99309e+06	592804	811103	738068	2.11124e+06	2.51023e+06	2.37147e+06	2.54641e+06	2.81192e+06	1.55688e+06	298198	205623	507882	729587	2.51023e+06	914275
High	EXM03209.1	0	17.422	36	5	9	5	245	27	4.84	9.73	0	8.97371e+06	8.74039e+06	9.49073e+06	1.24962e+06	1.65206e+06		2.21545e+06		2.36656e+06	5.18036e+06	6.82672e+06	4.9367e+06	628596	418816		765600		912383
High	EXM03906.1	0	10.093	12	3	10	3	285	31.3	6.92	19.4	0	7.74931e+06	6.42639e+06	6.40643e+06	1.38909e+06	274348	1.13986e+06	2.04862e+06	1.11068e+06	2.32043e+06	4.47353e+06	5.01936e+06	3.33237e+06	698757	69550.1	784363	707948	1.11068e+06	894600
High	EXL90346.1	0	30.473	38	6	31	6	227	24.7	6.01	64.8	0	2.45046e+07	2.6025e+07	2.57766e+07	2.00791e+06	923465	4.12089e+06	1.76801e+06	2.92989e+06	2.29437e+06	1.4146e+07	2.03269e+07	1.34079e+07	1.01004e+06	234108	2.83568e+06	610978	2.92989e+06	884552
High	EXM09131.1	0	48.079	53	14	48	14	261	29.5	10.15	71.58	0	3.76224e+07	4.86676e+07	3.66324e+07	2.24073e+06		4.65687e+06	5.281e+06	6.51546e+06	2.253e+06	2.17187e+07	3.8012e+07	1.90547e+07	1.12716e+06		3.2045e+06	1.82497e+06	6.51546e+06	868601
High	EXL93701.1	0.002	3.573	5	1	6	1	281	29.5	4.04	14.65	0			645034	1.47371e+06	1.67721e+06		3.15456e+06	5.00737e+06	2.22249e+06			335521	741323	425189		1.09013e+06	5.00737e+06	856841
High	EXL91950.1	0	51.619	16	14	23	14	1002	109.9	9.07	36.28	0	1.55211e+07	1.49995e+07	8.22617e+06		1.11289e+06	1.18792e+06	1.04424e+06	1.35752e+06	2.21776e+06	8960065	1.17155e+07	4.27892e+06		282129	817439	360862	1.35752e+06	855017
High	EXL98578.1	0	12.311	13	4	9	4	391	41.4	5.67	11.87	0	8.17238e+06	1.1499e+07	1.2096e+07	2.91914e+06	2.402e+06	8.37779e+06	3.36449e+06	3506209	2.2134e+06	4.71776e+06	8.98133e+06	6.29186e+06	1.46841e+06	608931	5764964	1.16268e+06	3506209	853335
High	EXL93798.1	0	13.294	4	4	11	4	1179	123.6	4.26	18.83	0	606266	252469	1.10513e+06	1.72309e+06	1.72017e+06	2.30358e+06	2.76145e+06	4.87212e+06	2.19686e+06	349986	197192	574843	866767	436081	1.58515e+06	954284	4.87212e+06	846961
High	EXM09274.1	0	7.744	5	3	4	3	563	60.4	5.05	2.12	0		865693		2.10299e+06	1.68896e+06	1.34537e+06	1.48397e+06	1.32456e+06	2.19063e+06		676153		1057867	428168	925784	512822	1.32456e+06	844558
High	EXL93767.1	0	9.844	7	3	9	3	549	57.5	4.58	9.05	0	454172	618499			1.11309e+06		2.17861e+06	2229507	2.16467e+06	262185	483081			282181		752870	2229507	834548
High	EXM01026.1	0	16.062	11	4	13	4	408	46.7	7.8	22.71	0	3.49425e+06	3.39567e+06	2.95122e+06	567317	523791	1.65942e+06	1.40396e+06	1.73426e+06	2.15566e+06	2.01716e+06	2.6522e+06	1.5351e+06	285378	132786	1.14189e+06	485171	1.73426e+06	831075
High	EXL95784.1	0	7.149	10	2	12	2	245	27.4	5.27	26.63	0	3.3068e+06	3.66521e+06	1.839e+06	3.80955e+06	3.11565e+06	2.92456e+06	2.99157e+06	3.3008e+06	2.15542e+06	1.90895e+06	2.86272e+06	956572	1.91632e+06	789851	2.01246e+06	1.03381e+06	3.3008e+06	830982
High	EXL91591.1	0	48.282	23	14	29	14	674	73.4	6.54	61.08	0	3.14837e+07	3.2744e+07	2.389e+07	1.89328e+06	1.7065e+06	2.0831e+06	2.741e+06	2.18028e+06	2.13307e+06	1.8175e+07	2.55748e+07	1.24266e+07	952376	432616	1.43343e+06	947215	2.18028e+06	822365
High	EXL97828.1	0	13.53	6	5	10	5	924	102.6	6.14	8.41	0	3.48509e+06	3.17792e+06	3.1832e+06	2.28472e+06	2.38538e+06	1.53707e+06	820165	917297	2.12345e+06	2.01188e+06	2.48213e+06	1.65577e+06	1.14928e+06	604719	1.0577e+06	283427	917297	818657
High	EXL92877.1	0	97.358	62	18	132	18	382	41.9	5.96	306.63	0	5.64901e+08	6.14788e+08	4.56277e+08	5.93876e+07	4.08598e+07	5.65687e+07	1.5425e+06	7.04754e+06	2.10558e+06	3.26107e+08	4.80183e+08	2.37337e+08	2.98738e+07	1.03584e+07	3.89263e+07	533048	7.04754e+06	811768
High	EXM06682.1	0	48.936	38	14	43	14	506	54.8	7.59	65.84	0	1.05427e+07	1.24069e+07	8.33276e+06	1.01745e+07	8.23489e+06	1.21415e+07	1.59565e+06	2.00189e+06	2.095e+06	6.08609e+06	9.69044e+06	4.33437e+06	5.11811e+06	2.08763e+06	8.35485e+06	551413	2.00189e+06	807691
High	EXL92177.1	0	12.416	4	3	14	3	822	87.7	4.74	11.96	0	559435	682909	1.5907e+06	1.35676e+06	1.00875e+06	1.76827e+06	1.74598e+06	2.17212e+06	2.08141e+06	322951	533389	827418	682493	255730	1.21679e+06	603363	2.17212e+06	802449
High	EXL90139.1	0	13.885	9	5	7	5	532	59.2	8.76	7.62	0	3.00006e+06	4.29285e+06	4.6919e+06	2.03698e+06	2.26956e+06	3.04095e+06	1.29565e+06	5.85705e+06	2.07936e+06	1.73188e+06	3.35295e+06	2.44054e+06	1.02466e+06	575358	2.09255e+06	447741	5.85705e+06	801661
High	EXM04708.1	0	19.24	11	7	11	7	811	88.5	5.06	17.55	0				944678	336142	1.93186e+06	1.74847e+06	1.59546e+06	2.06253e+06				475202	85215.5	1.32936e+06	604226	1.59546e+06	795172
High	EXL92775.1	0	13.371	10	4	12	4	448	48.8	5.06	18.44	0		352666		2.68583e+06	2.36514e+06	1.08527e+06	1.09059e+06	2.64149e+06	2.06014e+06		275451		1.35105e+06	599587	746798	376878	2.64149e+06	794249
High	EXL98878.1	0	17.58	36	5	12	5	154	17.2	10.2	15.88	0	2.64179e+07	2.37538e+07	2.31025e+07	1.93372e+06	1.43788e+06	3.52617e+06	2.02492e+06	4419250	2.03532e+06	1.52506e+07	18552980	1.2017e+07	972720	364518	2.42644e+06	699759	4419250	784680
High	EXL99183.1	0.009	2.492	11	1	1	1	87	9.5	6.3	0	0	2.39554e+06	793165	6.8097e+06	1.2116e+06	2.92705e+06	9.56473e+06	4.3254e+06	2693517	2.0257e+06	1.3829e+06	619505	3.54213e+06	609471	742038	6.58173e+06	1.49474e+06	2693517	780971
High	EXM09881.1	0	16.513	16	5	12	5	321	33.6	9.36	16.83	0	2.98623e+06	2.75472e+06	5.09632e+06	344095			2.93015e+06	3.4414e+06	2.02056e+06	1.72389e+06	2.15158e+06	2.6509e+06	173091			1.01258e+06	3.4414e+06	778991
High	EXM02009.1	0	34.899	42	11	24	11	327	34.7	7.3	32.67	0	2.7418e+07	2.32702e+07	1.95286e+07	5.70122e+06	5.18174e+06	6.86887e+06	1.85339e+06	3.71846e+06	2.01797e+06	1.58279e+07	18175254	1.0158e+07	2.86789e+06	1.31363e+06	4.72663e+06	640483	3.71846e+06	777993
High	EXL90526.1	0	19.732	18	7	15	7	401	44.9	5.49	17.2	0	6.38258e+06	7.84233e+06	6.93686e+06	1.54028e+06	1.50773e+06	2.15132e+06	2.12983e+06	3.60709e+06	2.00051e+06	3.68455e+06	6.12529e+06	3.60828e+06	774808	382224	1.48037e+06	736014	3.60709e+06	771260
High	EXL97313.1	0	13.026	8	4	15	4	515	55.3	4.42	20.11	0	1.07844e+06	1.3078e+06	789454	2.96778e+06	3.21735e+06	1.37377e+06	3.79383e+06	5806157	1.99485e+06	622561	1.02146e+06	410642	1.49289e+06	815633	945324	1.31105e+06	5806157	769077
High	EXM02006.1	0	25.189	58	5	20	5	139	14.6	9.22	50.26	0	2.92596e+06	1.34658e+06	1.71942e+06	1.06231e+07	3.21398e+06	6.89413e+06	9.92026e+06	1.34163e+07	1.99296e+06	1.6891e+06	1.05175e+06	894374	5343754	814777	4.74402e+06	3.42818e+06	1.34163e+07	768349
High	EXL96081.1	0	15.115	39	4	15	4	149	17.1	4.75	25.37	0		1.00041e+06		2.31042e+06	2.66585e+06	3.72354e+06	1.13463e+06	4.05948e+06	1.97755e+06		781371		1.16221e+06	675820	2.56226e+06	392098	4.05948e+06	762409
High	EXM09674.1	0	12.15	14	4	6	4	309	34.1	7.43	3.72	0	3.09184e+06	4.84373e+06	7.59127e+06	3.02069e+06	2.76598e+06	4.95508e+06	4.08436e+06	2.86247e+06	1.95749e+06	1.78486e+06	3.78321e+06	3.94867e+06	1519498	701204	3.40971e+06	1.41145e+06	2.86247e+06	754676
High	EXM07040.1	0	25.387	31	6	24	6	235	24.7	7.49	48.03	0	3.41017e+07	4.10833e+07	3.27816e+07	1.48917e+06	2.74614e+06	1.7296e+06	1.99332e+06	3.88441e+06	1.93977e+06	1.96863e+07	32088318	1.70517e+07	749100	696175	1.19018e+06	688837	3.88441e+06	747844
High	EXL92294.1	0	4.77	3	2	4	2	679	73	9.09	3.89	0	1.44649e+06	1.05501e+06		1.25424e+06	1.37153e+06		1.9126e+06		1.93817e+06	835034	824016		630923	347696		660943		747224
High	EXM10886.1	0.002	3.573	4	1	1	1	325	36	4.88	1.62	0	1.63906e+06	414388		1.51744e+06	1.19887e+06	944541			1.93334e+06	946196	323660		763320	303927	649962			745364
High	EXM02159.1	0	24.556	21	7	18	7	362	40.2	6.57	33.32	0	5.37529e+06	6.90066e+06	3.27506e+06			572390	595789	2.04989e+06	1.91486e+06	3.10305e+06	5.38979e+06	1.70355e+06			393876	205889	2.04989e+06	738240
High	EXM07751.1	0	10.772	17	3	9	3	276	28.9	4.67	25.16	0				2.64733e+06	1.77534e+06	1.37546e+06	1.44617e+06	783644	1.89946e+06				1.33169e+06	450068	946484	499756	783644	732304
High	EXM06147.1	0	4.505	3	2	4	2	850	88.5	4.75	2.03	0		712465	733550	2.52488e+06	2.47238e+06	2.63613e+06	1.60248e+06	1.84717e+06	1.87633e+06		556474	381563	1.27009e+06	626775	1.81399e+06	553774	1.84717e+06	723384
High	EXM11028.1	0	8.316	15	3	13	3	183	21	6.8	10.13	0	1.68676e+07	1.58248e+07	1.63878e+07	330058	1.50383e+06	317523	2.03499e+06	1.93418e+06	1.85763e+06	9.73733e+06	1.236e+07	8.52428e+06	166030	381235	218496	703239	1.93418e+06	716176
High	EXL96317.1	0.002	3.573	10	1	5	1	138	15.4	5.55	11.72	0				816540	1.50776e+06	1.02165e+06	1.96862e+06	2.08939e+06	1.84121e+06				410745	382234	703022	680304	2.08939e+06	709846
High	EXM00397.1	0	11.475	8	4	14	4	464	51.1	7.08	20.82	0	1.61609e+06	1.82276e+06	2.00744e+06	2.37621e+06	2.50417e+06	3.29396e+06	611908	2.26171e+06	1.83925e+06	932937	1423673	1.04419e+06	1.19531e+06	634832	2.26666e+06	211459	2.26171e+06	709089
High	EXM06200.1	0	18.718	30	6	10	6	230	25.1	8.32	15.58	0	4.54779e+06	5.93069e+06	2.01689e+06	1.53877e+06	1.33302e+06	2.48099e+06	1.06331e+06	2.41826e+06	1.83738e+06	2.62535e+06	4.63219e+06	1.0491e+06	774047	337935	1.70723e+06	367451	2.41826e+06	708369
High	EXM05794.1	0	7.023	5	3	6	3	666	73.2	6.96	6.46	0	589271	391128	673900				2.18452e+06	1769056	1.82915e+06	340175	305492	350536				754912	1769056	705194
High	EXM11886.1	0	5.22	4	2	5	2	502	54.6	5.52	5.61	0	1.15587e+07	1.31439e+07	1.26071e+07	2.05648e+06	1.8016e+06	3.91231e+06	1.79135e+06	3.31837e+06	1.81625e+06	6.67264e+06	10266125	6557700	1.03447e+06	456725	2.69216e+06	619044	3.31837e+06	700223
High	EXM05711.1	0	39.872	15	14	28	14	1055	117.1	6.01	29.67	0	3.06321e+06	6.46769e+06	5.61854e+06	238434	831404	1.30267e+06	1.3089e+06	2.7159e+06	1.81589e+06	1.76833e+06	5.05162e+06	2.92254e+06	119939	210770	896402	452322	2.7159e+06	700082
High	EXL94236.1	0	34.681	40	8	49	8	263	28.8	9.11	80.53	0	1.53788e+07	2.06255e+07	1.92343e+07	1.02264e+07	7.85349e+06	1.35718e+07	2.08845e+06	5.40289e+06	1.79764e+06	8.87789e+06	1.61097e+07	1.00049e+07	5.14419e+06	1.99094e+06	9.33908e+06	721712	5.40289e+06	693046
High	EXL95296.1	0	35.411	48	12	34	10	268	29.9	4.82	40.51	1	9.81254e+06	1.66016e+07	7.0072e+06	1.86539e+06	1.00015e+06	939632	2.32002e+06	5152330	1.79456e+06	5664598	12966763	3.64486e+06	938350	253549	646583	801735	5152330	691860
High	EXM01967.1	0	6.748	5	2	5	2	451	48.7	4.7	9.98	0	2.04081e+06	1.38637e+06	2.2268e+06	1.5228e+06	1.78414e+06	1.84724e+06	1.99439e+06	2.28422e+06	1.77598e+06	1.17812e+06	1.08283e+06	1.15829e+06	766016	452298	1271132	689208	2.28422e+06	684698
High	EXM01293.1	0	10.136	6	3	6	3	546	60.6	7.15	7.29	0			152317				2.57295e+06	2.05018e+06	1.76414e+06			79229				889142	2.05018e+06	680131
High	EXL95241.1	0	9.677	13	3	8	3	301	32.8	6.39	8.23	0	667789	1.41979e+06	614801				576818	812843	1.73031e+06	385502	1108931	319795				199333	812843	667089
High	EXL95509.1	0	15.198	27	6	18	6	191	21.8	10.62	18.96	0	7.8257e+06	5.82172e+06	1.15427e+07	1.30352e+06	1.32199e+06	1.29638e+06	1.10673e+06	1.68782e+06	1.71945e+06	4.51763e+06	4.54708e+06	6.00405e+06	655711	335138	892071	382457	1.68782e+06	662904
High	EXM09462.1	0	6.234	7	2	6	2	441	47.7	9.19	12.73	0	2.16285e+06	1.31038e+06	938449	1.70609e+06		778503	1.40551e+06	2816142	1.71333e+06	1.24857e+06	1.02348e+06	488143	858214		535707	485708	2816142	660542
High	EXL99589.1	0	5.292	4	2	4	2	516	56.4	5.67	7.32	0		474813		199347	811588	2.85554e+06	1.58164e+06	805441	1.70379e+06		370855		100278	205746	1.96497e+06	546574	805441	656865
High	EXM00777.1	0	9.699	15	3	16	2	202	22.4	5.44	16.25	1	1.00547e+06	3.81467e+06	4.27214e+06	3.07854e+06	1.72927e+06	2.88619e+06	2.86331e+06	3.31974e+06	1.69324e+06	580442	2.97946e+06	2.2222e+06	1.5486e+06	438389	1.98606e+06	989485	3.31974e+06	652797
High	EXM06783.1	0	65.458	54	15	49	15	416	46.3	6.7	114.32	0	4.05226e+07	3.05339e+07	7.72624e+07	2.46829e+06	3.18519e+06	2.88932e+06	795865	715638	1.68788e+06	2.33929e+07	2.38486e+07	4.01888e+07	1.24163e+06	807479	1.98821e+06	275030	715638	650732
High	EXL99300.1	0	3.997	3	1	4	1	620	63.2	4.02	10.97	0		1.64397e+06			1.28396e+06	4.00285e+06	2.16083e+06	3.53734e+06	1.66383e+06		1.28403e+06			325496	2754458	746724	3.53734e+06	641461
High	EXM05355.1	0	7.011	9	3	3	3	512	55.5	6.48	3.68	0	2.46907e+06	804206	1.2292e+06			1.3969e+06	1.4219e+06	3.02126e+06	1.65313e+06	1.42535e+06	628128	639383			961242	491371	3.02126e+06	637333
High	EXM10113.1	0	15.326	18	4	11	4	200	23.1	5.2	17.17	0	5.41989e+06	6.72637e+06	5.83224e+06	1.28387e+06	1.44711e+06	912492	2.12986e+06	2.13357e+06	1.62331e+06	3.1288e+06	5.25366e+06	3.0337e+06	645828	366856	627908	736024	2.13357e+06	625837
High	EXM02698.1	0	56.936	43	14	49	14	445	48.6	9.19	72.4	0	2.36795e+07	2.64565e+07	2.18966e+07	2.27158e+06	2.52262e+06	5.39967e+06	758710	1.25424e+06	1.6206e+06	1.36697e+07	2.06639e+07	1.13897e+07	1.14268e+06	639511	3.71565e+06	262190	1.25424e+06	624791
High	EXL98061.1	0	9.687	9	2	11	2	342	37.9	6.06	22.75	0	1.29318e+06	452607	1.63198e+06	3.85596e+06	1.44493e+06	4.63625e+06	2.32615e+06	868578	1.6077e+06	746529	353510	848892	1.93967e+06	366306	3.19031e+06	803856	868578	619818
High	EXL90876.1	0	29.158	42	6	30	6	147	16.6	10.45	70.15	0	4.39946e+07	3.42908e+07	3.29922e+07	2.17324e+06		687342	3.0565e+06	5.37468e+06	1.60319e+06	2.53973e+07	2.6783e+07	1.71612e+07	1.09321e+06		472977	1.05624e+06	5.37468e+06	618081
High	EXM11036.1	0	41.547	46	8	35	8	231	25.2	4.5	74.49	0	3.86913e+07	4.08858e+07	3.15499e+07	2.20379e+06	2573387	993973	1.01502e+06	1.74056e+06	1.59874e+06	2.23358e+07	3.1934e+07	1.6411e+07	1.10857e+06	652380	683977	350763	1.74056e+06	616366
High	EXL98990.1	0	44.074	52	13	33	13	248	28.5	9.98	65.73	0	48932125	5.32454e+07	5.75136e+07	647652	650077	583293	3.56863e+06	351706	1.59852e+06	2.82476e+07	4.15876e+07	2.99163e+07	325789	164801	401378	1.23322e+06	351706	616281
High	EXL93355.1	0	6.453	13	2	4	2	158	18.1	7.03	8.65	0							2.44741e+06		1.59545e+06							845758		615096
High	EXM03997.1	0	4.749	8	2	2	2	308	34	6.4	1.94	0	423269	870348	365273						1.59056e+06	244346	679789	190000						613211
High	EXM06587.1	0	33.97	21	10	30	10	587	61.5	5.71	52.6	0	1.03719e+07	1.4203e+07	1.15169e+07	330650		7.65646e+06	4.35227e+06	1.12653e+07	1.5635e+06	5.98752e+06	1.10933e+07	5.99063e+06	166327		5.2686e+06	1.50403e+06	1.12653e+07	602780
High	EXM11356.1	0	15.057	8	4	7	4	509	56.5	5.29	4.58	0	648276	1.01761e+06	682035	2.274e+06	1.77074e+06	2.71091e+06	1.30515e+06	1.28043e+06	1.53301e+06	374237	794806	354767	1.14389e+06	448901	1.86544e+06	451027	1.28043e+06	591024
High	EXM00036.1	0	7.706	9	3	5	3	464	51.4	5.66	4.05	0	1.1385e+06	1.52898e+06	982638	494648				1289030	1.51316e+06	657234	1.19422e+06	511129	248823				1289030	583370
High	EXM08823.1	0	73.552	48	17	52	17	429	46.4	7.9	124.64	0	8.36711e+07	9.99986e+07	6.91806e+07	3.08769e+06	2.55191e+06	5.72688e+06	1.06329e+06	1.55253e+06	1.50679e+06	4.83018e+07	7.81043e+07	3.5985e+07	1.5532e+06	646937	3.9408e+06	367446	1.55253e+06	580915
High	EXM10033.1	0	26.914	40	7	34	7	176	20.7	10.26	43.27	0	3.33213e+07	3.67643e+07	4.31636e+07	3.58924e+06	2.39486e+06	3.16317e+06	3.80043e+06	1.84903e+06	1.49465e+06	19235790	2.87149e+07	2.2452e+07	1.8055e+06	607122	2.17666e+06	1.31333e+06	1.84903e+06	576236
High	EXL98858.1	0	10.79	9	5	10	5	652	72.2	6.18	8.84	0	3.38795e+06	3.62762e+06	4.97415e+06	1.47508e+06					1.48388e+06	1955800	2.83337e+06	2.58736e+06	742011					572082
High	EXM06590.1	0	11.559	34	3	14	3	153	16.9	5.4	44.01	0	2.04231e+06	6.01753e+06	9.53516e+06	1.84965e+07	4.13892e+06	4.75075e+06	3.86036e+06	2.55001e+06	1.46715e+06	1.17899e+06	4.70002e+06	4.95981e+06	9.30431e+06	1.04926e+06	3.26911e+06	1.33404e+06	2.55001e+06	565633
High	EXM01029.1	0	5.179	9	2	5	2	256	28.3	8.47	4.37	0		1.1094e+06	1.23311e+06				1.39307e+06	2337456	1.46498e+06		866502	641414				481407	2337456	564796
High	EXL97183.1	0	49.97	72	9	46	9	247	26.5	7.74	125.6	0	1.41562e+08	1.29452e+08	1.44601e+08	895337	2.75618e+06	3.81798e+06	1.40972e+06	1.75697e+06	1.4533e+06	8.17211e+07	1.01109e+08	7.52159e+07	450382	698722	2.62724e+06	487160	1.75697e+06	560292
High	EXM03783.1	0	8.298	10	3	4	2	448	50.1	4.75	6.21	1	781634			136333			353991	1.52953e+06	1.44249e+06	451223			68579.5			122330	1.52953e+06	556124
High	EXL90709.1	0	8.849	6	3	8	3	574	64.5	6.35	10.64	0	541840	547162	2.66326e+06	3.25981e+06	3.35264e+06	3.89197e+06	2.27031e+06	3.06987e+06	1.43334e+06	312794	427363	1.38532e+06	1.63979e+06	849930	2.67816e+06	784559	3.06987e+06	552598
High	EXM08715.1	0	20.722	18	7	10	7	510	57	6.54	8.7	0	4.29437e+06	3.44607e+06	2.47734e+06	2.45314e+06	2.50312e+06	1.25429e+06	2.29755e+06	2953443	1.42531e+06	2.47906e+06	2.69157e+06	1.28861e+06	1.234e+06	634566	863108	793971	2953443	549502
High	EXM10078.1	0	32.937	35	7	28	7	257	28	10.24	52.96	0	2.44536e+07	2.52137e+07	2.06784e+07			1.07377e+06	1.87767e+06	1.19615e+06	1.41735e+06	1.41166e+07	1.96933e+07	1.07561e+07			738887	648873	1.19615e+06	546434
High	EXM02889.1	0	15.818	14	3	10	3	445	48.4	8.31	20.73	0	4.55488e+06	4.00435e+06	466415	367772	617217	991054	494803	893579	1.39662e+06	2.62945e+06	3.12761e+06	242610	185001	156471	681968	170991	893579	538442
High	EXL97135.1	0	60.13	51	11	65	11	320	34.6	6.27	144.85	0	1.1581e+08	1.23799e+08	1.26502e+08	1.58118e+07	1.42449e+07	1.97756e+07	5.35202e+06	6.81547e+06	1.39004e+06	6.68547e+07	9.66934e+07	6.58015e+07	7.95384e+06	3.61122e+06	1.36081e+07	1.84952e+06	6.81547e+06	535903
High	EXL93001.1	0	94.626	72	19	81	19	345	36.9	5.14	159.93	0	272022665	2.77821e+08	2.81498e+08	2.7337e+06	2.11472e+06	1.75742e+06	868034	3.01338e+06	1.3776e+06	1.57034e+08	216993247	1.46424e+08	1.37513e+06	536103	1.20932e+06	299969	3.01338e+06	531109
High	EXM06552.1	0	10.038	22	4	7	4	165	18.7	9.89	8.85	0	4.40507e+06	5.28287e+06	4.99002e+06	847518		1.13111e+06	1.49836e+06	2.6507e+06	1.37174e+06	2.54296e+06	4.12621e+06	2.59561e+06	426327		778343	517791	2.6507e+06	528849
High	EXM09432.1	0	10.711	5	3	9	3	676	73.7	4.56	14.32	0	3.68936e+06	2.80893e+06	2.56454e+06		877565	2.00151e+06	2.90398e+06	3.39261e+06	1.36086e+06	2.1298e+06	2.19393e+06	1.33397e+06		222472	1377286	1.00354e+06	3.39261e+06	524654
High	EXM07008.1	0	24.536	17	8	17	8	655	71.4	8.09	32.48	0	4.18631e+07	1.55807e+07	2.1217e+07	1.21502e+06	1.47538e+06	2.95145e+06	1.94841e+06	3.61229e+06	1.3489e+06	2.41668e+07	1.21693e+07	1.10362e+07	611192	374024	2.03096e+06	673318	3.61229e+06	520045
High	EXM08445.1	0	26.334	52	6	13	6	200	21.8	7.2	34.42	0	1.12424e+07	1.19704e+07	1.06043e+07	824947	1.6198e+06	304595	942281	2.30622e+06	1.33667e+06	6.49005e+06	9.34951e+06	5.51594e+06	414974	410636	209599	325627	2.30622e+06	515329
High	EXM09528.1	0	42.899	39	10	22	10	364	39.1	6.34	51.12	0	1.55261e+07	1.37217e+07	1.17478e+07		723804	1.45653e+06	1.58675e+06	3116139	1.33643e+06	8.96293e+06	1.07174e+07	6.11075e+06		183492	1.00228e+06	548337	3116139	515235
High	EXM00941.1	0.009	2.461	6	1	6	1	110	11.8	8.6	1.85	0	1.14972e+06	1.83723e+06	1.19311e+06	572230		931034	1.02052e+06	1.68387e+06	1.33248e+06	663710	1434977	620609	287849		640667	352665	1.68387e+06	513712
High	EXL95140.1	0	37.111	37	9	33	9	217	24.2	9.89	52.68	0	1.93e+07	2.11949e+07	1.88116e+07	682014	266711	709171	547912	405309	1.3217e+06	1.11416e+07	1.65544e+07	9.78504e+06	343074	67614	487998	189344	405309	509559
High	EXL91613.1	0	6.825	8	2	3	2	359	37.8	6.96	6.7	0			982297	713772			635785	1.60159e+06	1.31142e+06			510951	359049			219710	1.60159e+06	505594
High	EXM00579.1	0	13.311	26	4	18	4	170	18.9	6.54	19.09	0	2.83413e+06	2.6708e+06	4.21861e+06	1.49099e+06	1.14012e+06	867409	1.90218e+06	2.06495e+06	1.30314e+06	1.63609e+06	2.08604e+06	2.19435e+06	750014	289033	596885	657344	2.06495e+06	502401
High	EXL93953.1	0	10.697	15	3	7	3	227	24	4.84	13.07	0	9.00701e+06	5.15723e+06	4.31697e+06	3.40185e+06	253398		511570	6.904e+06	1.28493e+06	5.19958e+06	4.02808e+06	2.24552e+06	1.71123e+06	64239.1		176785	6.904e+06	495383
High	EXM07677.1	0	43.338	54	14	41	14	256	29.1	10.07	72.04	0	3.85853e+07	4.30635e+07	4.51593e+07	456692		886764	1.72391e+06	1.11723e+06	1.27937e+06	2.22746e+07	3.3635e+07	2.34901e+07	229730		610204	595737	1.11723e+06	493236
High	EXL92702.1	0.002	3.569	4	1	2	1	414	42.7	7.65	4.52	0	1.17231e+06								1.27866e+06	676753								492963
High	EXM03737.1	0	23.821	40	6	21	6	203	23.1	10.2	43.16	0	2.33865e+07	2.62402e+07	3.06889e+07	477688	864884	2.39783e+06	4.48141e+06	4.0101e+06	1.25663e+06	1.35006e+07	20495036	1.59631e+07	240292	219257	1.65e+06	1.54866e+06	4.0101e+06	484470
High	EXL99544.1	0	20.734	32	5	12	5	250	26.8	6.55	21.71	0				5.58213e+06	3.35355e+06	5.10539e+06	552215	3.32186e+06	1.25446e+06				2.80799e+06	850159	3.51314e+06	190831	3.32186e+06	483636
High	EXM00242.1	0	13.522	30	4	11	4	198	22.2	5.49	8.9	0	1.28309e+06	2.62108e+06	1.15077e+06	4.31521e+06	2.54149e+06	2.56605e+06	1.97653e+06	2.1962e+06	1.24765e+06	740703	2.04721e+06	598583	2.17069e+06	644294	1.76576e+06	683036	2.1962e+06	481008
High	EXM09763.1	0	9.308	6	3	7	3	621	70	5.21	14.49	0	458827	662826		1.57542e+06		485070	1.67412e+06	2.61471e+06	1.23846e+06	264872	517703		792485		333789	578532	2.61471e+06	477466
High	EXM05940.1	0	5.176	2	2	4	2	1051	118.4	6.68	3.88	0							591098	1.25426e+06	1.21817e+06							204268	1.25426e+06	469642
High	EXL90990.1	0	6.21	6	2	4	2	341	35.6	4.74	2.1	0				578361	860477	556257	890511	631638	1.21579e+06				290933	218140	382774	307737	631638	468725
High	EXM07071.1	0	35.654	26	11	21	11	519	58.2	6.24	30.12	0	5.79145e+06	5.04881e+06	4.14349e+06				591376	1.13386e+06	1.21229e+06	3.3433e+06	3.94339e+06	2.15528e+06				204364	1.13386e+06	467378
High	EXM00664.1	0	28.001	23	6	24	6	321	33.4	9.54	47.55	0	6.23244e+06	6.48903e+06	3.60267e+06	3.26223e+06	1.59842e+06	3.19435e+06	1.00878e+06	1.73759e+06	1.20021e+06	3.59787e+06	5.06828e+06	1.87397e+06	1.641e+06	405217	2.19811e+06	348609	1.73759e+06	462719
High	EXM01560.1	0	12.674	18	5	10	5	294	31.7	6.7	7.89	0	5.77093e+06	5.77256e+06	4.51998e+06	1.2167e+06	1.45586e+06	456869	1.59751e+06		1.19803e+06	3.33145e+06	4.50868e+06	2.35111e+06	612036	369076	314382	552056		461880
High	EXL94245.1	0	7.193	13	2	6	2	183	19.4	7.8	12.31	0		323974		1.77016e+06	1.88106e+06	2.06569e+06	1.36617e+06	710105	1.18733e+06		253041		890445	476869	1.42145e+06	472112	710105	457753
High	EXM04783.1	0	10.61	12	4	7	4	328	36.3	8.38	8.16	0	1.44672e+06	1.68743e+06	945459	293626			1.10212e+06	1.69841e+06	1.17789e+06	835167	1.31797e+06	491790	147703			380862	1.69841e+06	454113
High	EXM11574.1	0	14.621	13	6	8	6	453	50.3	5.11	3.65	0	440444		1.28854e+06			244670	953580	1.4824e+06	1.15578e+06	254260		670248			168364	329532	1.4824e+06	445588
High	EXM00652.1	0	23.416	18	7	22	7	444	49.6	5.99	45.98	0	1.01987e+07	1.10585e+07	7.59976e+06		1.81744e+06		2.98575e+06		1.13356e+06	5.88754e+06	8.63726e+06	3.95309e+06		460740		1.0318e+06		437024
High	EXL91946.1	0.002	3.57	6	1	3	1	261	28.1	4.48	8.72	0	782843	928958			537114		1.67966e+06	2.13969e+06	1.13069e+06	451921	725566			136164		580446	2.13969e+06	435917
High	EXL93591.1	0	5.906	10	2	3	2	283	29	4.26	4.34	0				901866	610448	967603	1.2742e+06		1.12336e+06				453666	154755	665831	440328		433090
High	EXM04479.1	0	85.004	42	22	56	22	597	68.1	5.5	98.27	0	6.02795e+07	6.19365e+07	5.45585e+07	3.32294e+06	3.3637e+06	1.96786e+06	1.02311e+06	3.49432e+06	1.1206e+06	3.47982e+07	4.83758e+07	2.83791e+07	1.67154e+06	852733	1.35413e+06	353560	3.49432e+06	432028
High	EXM08310.1	0	23.991	9	9	14	9	1167	127.7	6.2	14.22	0			835766	992895	1.48444e+06	4.98723e+06	1.61469e+06	949163	1.11786e+06			434732	499457	376320	3.43184e+06	557994	949163	430971
High	EXL91925.1	0	29.966	13	8	17	8	689	76.1	5.5	29.18	0	1.31279e+07	1.2896e+07	1.07559e+07	628134	478756	998799	324998	853290	1.09298e+06	7.57848e+06	1.00724e+07	5.5948e+06	315970	121370	687298	112311	853290	421378
High	EXL99155.1	0	4.967	19	2	2	2	121	13.1	7.44	3.69	0	792193	2.27354e+06	279356		1.65333e+06			2763741	1.09009e+06	457318	1.77576e+06	145310		419136			2763741	420265
High	EXM11681.1	0.002	3.575	3	1	5	1	345	33.9	7.96	11.48	0			254836	1.91354e+06	1.85107e+06	3.62617e+06	1.83801e+06	1.14499e+06	1.08817e+06			132555	962567	469266	2495254	635167	1.14499e+06	419525
High	EXL97175.1	0	13.843	23	4	14	4	150	16.6	9.2	16.51	0	7.88221e+06	9.0831e+06	7.27834e+06	626860	560632	676911	1.28623e+06	1.51491e+06	1.07771e+06	4.55025e+06	7.0944e+06	3.7859e+06	315330	142126	465799	444486	1.51491e+06	415490
High	EXL96409.1	0	23.361	25	6	25	6	360	40.4	8.51	40.17	0	2.60777e+07	2.59679e+07	2.99816e+07	644993	445014	972819	1.50355e+06	1.76019e+06	1.06853e+06	1.50542e+07	2.02823e+07	1.55952e+07	324451	112816	669420	519585	1.76019e+06	411951
High	EXM11025.1	0	22.13	35	7	23	7	200	22.3	10.02	28.33	0	1.06751e+07	1.97618e+07	1.75263e+07	428067	417766	335834	519267	1.23935e+06	1.06813e+06	6.16252e+06	1.5435e+07	9.11648e+06	215331	105908	231096	179445	1.23935e+06	411798
High	EXM10600.1	0	4.067	6	1	2	1	186	20.8	5.6	2.42	0	342727	780384	3.16974e+06	306856	3.54539e+06	1.15034e+06	415414		1.06183e+06	197850	609522	1.64877e+06	154358	898793	791577	143556		409371
High	EXM10873.1	0	13.977	22	4	13	4	216	24.5	7.39	22.88	0	1.59766e+07	1.53383e+07	1.63263e+07	2.2992e+06			1.88008e+06	1.65578e+06	1.04288e+06	9.22298e+06	1.198e+07	8.4923e+06	1.15657e+06			649705	1.65578e+06	402063
High	EXL95644.1	0	16.953	27	5	11	5	251	28	6.24	21.96	0	2.88181e+06	5.94747e+06	5.63254e+06	2.62364e+06	6.36696e+06	1.27182e+07	7.94689e+06	6530061	1.03348e+06	1663615	4.64529e+06	2.92982e+06	1.31977e+06	1.61409e+06	8.75169e+06	2.74623e+06	6530061	398438
High	EXL97965.1	0	8.711	15	3	9	3	267	29.3	8.4	16.44	0	766908	822612	579472	907516	697804	1.67598e+06	2.22479e+06	2.83412e+06	1.03287e+06	442722	642505	301418	456508	176901	1.15328e+06	768829	2.83412e+06	398202
High	EXM01955.1	0	27.992	23	6	17	6	221	25.3	10.52	19.73	0	2.19381e+07	2.40591e+07	3.22402e+07	423423		2.43403e+06	1.16687e+06		1.03093e+06	1.26645e+07	1.87915e+07	1.67701e+07	212995		1674917	403238		397457
High	EXM03582.1	0	4.538	10	1	6	1	182	18.4	4.59	12.09	0				1.23315e+06	1.36784e+06	1.58337e+06	1.47357e+06	2.7425e+06	1.01678e+06				620314	346761	1.08955e+06	509226	2.7425e+06	392001
High	EXM08339.1	0	9.667	3	3	6	3	1233	130.5	4.64	7.28	0	1.12732e+06	1.4839e+06	1.64739e+06	556871	1.28786e+06		2.2447e+06	2.11695e+06	1.01416e+06	650782	1.15901e+06	856905	280123	326485		775707	2.11695e+06	390990
High	EXM03436.1	0.003	3.341	5	1	2	1	260	27.2	6.29	1.84	0		1.11727e+06	834187	876663	786551	2.17881e+06	694352	1.7739e+06	989338		872650	433911	440988	199399	1.49929e+06	239949	1.7739e+06	381421
High	EXL90469.1	0	33.793	34	7	23	7	357	39.3	5.44	45.43	0	2.7319e+07	2.89411e+07	3.0803e+07	3.47956e+06	3.16408e+06				980158	15770720	2.26046e+07	1.60225e+07	1.75032e+06	802128				377882
High	EXL94111.1	0	5.286	13	2	5	2	177	19.4	8.69	5.8	0	2.08471e+06	1.84703e+06		775065	340970	896014	1.2888e+06	1.44026e+06	977626	1203465	1.44263e+06		389882	86439.5	616569	445376	1.44026e+06	376906
High	EXM02562.1	0	10.974	27	3	7	3	164	18	4.97	9.45	0	3.01077e+06	4.55812e+06	4.86009e+06						976424	1.73806e+06	3.56014e+06	2.52803e+06						376443
High	EXL90402.1	0	8.749	12	3	7	3	408	42.5	5.91	13.46	0						1.37427e+06	854934	2.2775e+06	969786						945671	295442	2.2775e+06	373883
High	EXM02485.1	0	11.482	26	3	8	3	165	17.7	9.25	22.34	0	5.75957e+06	3.92484e+06	6.07791e+06	808798		290092	1.68045e+06	1.86905e+06	968648	3324889	3.06551e+06	3.16148e+06	406850		199619	580719	1.86905e+06	373444
High	EXM09870.1	0	28.485	20	9	19	9	584	63	5.3	44.75	0	1.29933e+07	7.64453e+06	8.97916e+06		694739	664082	436090		967605	7.50081e+06	5.97079e+06	4.6706e+06		176124	456971	150701		373042
High	EXM09034.1	0	10.237	14	4	15	4	255	28.3	5.69	7.41	0	3.77688e+06	3.39829e+06	1.80218e+06	1.09287e+06	843853	351403			962985	2.18032e+06	2.65425e+06	937422	549749	213926	241809			371261
High	EXM02231.1	0.009	2.499	3	1	4	1	329	34.4	8.62	0	0		807459	602763				893677	1.01062e+06	954563		630669	313533				308831	1.01062e+06	368014
High	EXM03663.1	0	22.039	13	7	13	7	491	53.7	8.12	16.2	0	7.41649e+06	8.00708e+06	5.15337e+06		350053	1.28499e+06			950737	4.2814e+06	6.25396e+06	2.68058e+06		88742.1	884236			366539
High	EXM02601.1	0	9.239	9	2	4	2	274	29.8	6.54	5.97	0	1.85426e+06	1.76778e+06	1.58841e+06			246897	934202	2.47368e+06	943922	1.07043e+06	1.38073e+06	826227			169896	322835	2.47368e+06	363912
High	EXL97948.1	0	10.576	20	3	20	3	172	18.3	7.25	37.03	0	3.5256e+06	4.52335e+06	8.40951e+06	1.30054e+06	2.55106e+06	3.10796e+06	1.25604e+06	2423983	941917	2.03526e+06	3.53298e+06	4.37429e+06	654211	646720	2.13866e+06	434055	2423983	363139
High	EXL98450.1	0	45.695	36	14	28	14	462	51.7	8.21	46.13	0	5.59059e+06	1.10919e+07	7.38292e+06	353623	461517	672843	854020	1.60723e+06	907697	3.22734e+06	8.66334e+06	3.8403e+06	177883	116999	463000	295126	1.60723e+06	349946
High	EXM06907.1	0	5.378	6	2	2	2	452	47.9	6.6	0	0	1.09121e+06	2.35347e+06	4.94391e+06	1.5096e+06	1.57995e+06	667037	931812		905355	629938	1.83819e+06	2.57163e+06	759374	400535	459004	322009		349043
High	EXM02313.1	0	10.666	8	3	7	3	446	48.4	5	10.97	0	2.61736e+06	568575	3.38907e+06	1.08092e+06		1.38081e+06	861519	866418	900985	1.51095e+06	444088	1.76286e+06	543735		950169	297718	866418	347358
High	EXM07337.1	0	80.614	45	18	64	18	552	60.8	6.01	104.36	0	5.94238e+07	6.21353e+07	4.94166e+07	5.65505e+06	3.93127e+06	8.01534e+06	310225	6.466e+06	891871	3.43042e+07	4.85311e+07	2.57045e+07	2.84466e+06	996617	5.51555e+06	107206	6.466e+06	343845
High	EXM04155.1	0	20.956	35	4	18	4	130	14.8	10.11	41.89	0	1.79143e+07	2.04014e+07	2.10819e+07	1.01483e+06	353604	383643	789321	2.94888e+06	880230	10341599	1.59346e+07	1.0966e+07	510490	89642.2	263994	272768	2.94888e+06	339357
High	EXL95400.1	0	13.957	24	3	17	3	176	19.2	5.86	41.42	0	1.32736e+06	297481		1.90149e+06	2.59483e+06	3.77524e+06	1.51395e+06	4.10236e+06	864474	766259	232349		956506	657816	2.59783e+06	523182	4.10236e+06	333282
High	EXL97025.1	0	25.319	39	8	17	8	297	33.3	6.11	25	0	5.86509e+06	6.54694e+06	5.56376e+06	2.56551e+06	2.85873e+06	1.8326e+06	715312	829308	860336	3.38581e+06	5.11351e+06	2.89405e+06	1.29053e+06	724718	1.26106e+06	247193	829308	331687
High	EXM09203.1	0	7.122	13	2	8	2	167	18	5.33	16.22	0	2.44243e+06	2.55555e+06	2.55511e+06	3.89059e+06	3.85861e+06	2.69378e+06	1.27802e+06	940671	860067	1.40997e+06	1.99602e+06	1.32906e+06	1.95709e+06	978197	1.85366e+06	441651	940671	331583
High	EXL98064.1	0.003	3.516	6	1	3	1	193	19.9	4.06	2.41	0		946189		1.23769e+06	1.14837e+06	842601	813263	528784	858632		739025		622598	291124	579814	281042	528784	331030
High	EXM10524.1	0	15.036	51	4	17	4	113	12.6	5.49	37.66	0	5.55763e+06	5.49622e+06	5.18236e+06	7.85602e+06	7.3524e+06	8.69982e+06	551162	1.99666e+06	854914	3.20832e+06	4.29284e+06	2.69565e+06	3.95182e+06	1.86391e+06	5.98656e+06	190467	1.99666e+06	329597
High	EXM08006.1	0	76.332	57	17	49	17	352	37.7	10.77	145.52	0	5.33813e+07	6.76287e+07	7.79629e+07	716924	294163	1.06664e+06	557652	1.75442e+06	850647	3.0816e+07	5.28217e+07	4.05531e+07	360635	74573.4	733983	192710	1.75442e+06	327951
High	EXM00860.1	0	13.202	15	4	13	4	210	23	4.55	21.6	0	1.18647e+07	1.33328e+07	1.00773e+07	3.07404e+06	1.97539e+06	3.15004e+06	1.68032e+06	2.0251e+06	849455	6.84925e+06	1.04137e+07	5.24182e+06	1.54634e+06	500782	2167616	580674	2.0251e+06	327492
High	EXM01220.1	0	18.246	31	5	14	5	184	20.7	11.58	28.94	0	1.27249e+07	1.51325e+07	1.62105e+07				1.38588e+06	1.58149e+06	836055	7.34583e+06	1.18193e+07	8.43203e+06				478923	1.58149e+06	322326
High	EXL92647.1	0	14.162	8	4	7	4	582	63.2	4.83	13.91	0	4.20095e+06	3.14823e+06	2.43778e+06	476661		498045	858053		835857	2.42513e+06	2.45894e+06	1.26803e+06	239775		342717	296520		322249
High	EXM03121.1	0.009	2.49	8	1	1	1	435	48.2	7.08	0	0	660795				675109		1.00154e+06	1.30821e+06	831802	381464				171147		346105	1.30821e+06	320686
High	EXM00412.1	0	5.752	11	2	11	2	214	21.5	5.76	15.07	0		865319		2.23985e+06	2.00358e+06	3.37795e+06	3.39759e+06	4.96867e+06	818131		675861		1.12671e+06	507928	2.32445e+06	1.17412e+06	4.96867e+06	315415
High	EXM05696.1	0	6.054	4	2	8	2	457	48.7	6.68	7.71	0	771198	586190	1.53174e+06				782205	850386	815783	445198	457846	796749				270309	850386	314510
High	EXL92794.1	0	9.068	6	3	3	3	522	58.5	8.98	4.28	0		835898	5.01193e+06						804148		652882	2.60701e+06						310025
High	EXM09789.1	0	6.608	10	2	5	2	255	28.1	9.16	1.96	0	2.31241e+06			963854	797737	4.27203e+06			794337	1.33491e+06			484848	202235	2.93969e+06			306242
High	EXM00834.1	0	16.429	34	5	13	5	136	15.3	10.73	16.34	0	7.34572e+06	1.18517e+07	1.19793e+07	486177	654458	1.25248e+06	309433	524978	791728	4240549	9.25686e+06	6.23115e+06	244562	165912	861860	106932	524978	305236
High	EXM09437.1	0	14.605	17	4	12	4	307	33.3	6.27	16.15	0	9.88259e+06	8.71562e+06	9.44434e+06	1.33369e+06	1.2751e+06	609003	413449	999129	779027	5.70503e+06	6.80738e+06	4.91256e+06	670885	323251	419070	142877	999129	300340
High	EXL93771.1	0.003	3.468	5	1	1	1	209	22.5	7.5	2.05	0					514407		909279	1.3601e+06	772766					130408		314222	1.3601e+06	297926
High	EXM07368.1	0	53.572	33	15	38	15	491	55.5	6.77	78.16	0	2.7759e+07	2.8716e+07	2.5283e+07	312013		704199	672665		772588	1.60248e+07	2.24287e+07	1.31512e+07	156952		484576	232455		297857
High	EXM02655.1	0	4.199	7	2	5	2	365	40.7	6.81	3.33	0	1.77955e+06	2.29952e+06	5.85924e+06			355674			758999	1.0273e+06	1.79605e+06	3.04774e+06			244748			292618
High	EXM11851.1	0	9.579	6	3	6	3	573	61.9	5.01	5.21	0	379225	1.44708e+06	868651					975837	758149	218920	1130248	451837					975837	292291
High	EXL99726.1	0	90.502	63	17	82	17	406	43.5	6.24	202.27	0	3.18362e+08	3.28561e+08	2.78695e+08	3.58183e+06	3.05197e+06	4.29232e+06	215522	609697	747387	1.83784e+08	2.56624e+08	1.44966e+08	1.80177e+06	773706	2.95365e+06	74478.5	609697	288142
High	EXM05973.1	0	7.005	15	3	8	3	212	23.2	5.91	7.85	0				603314	669345	745485	718086		746610				303485	169686	512986	248151		287842
High	EXM05584.1	0.002	3.563	5	1	2	1	237	26.5	5.06	1.64	0	459737	524992				1.39836e+06		1.22493e+06	708797	265398	410047				962244		1.22493e+06	273264
High	EXL94395.1	0	53.746	24	18	40	18	885	100.4	6.15	54.54	0	1.24915e+07	1.2522e+07	1.25569e+07	851411	927075	608736	449954		705089	7.2111e+06	9.78035e+06	6.53157e+06	428286	235023	418886	155492		271834
High	EXM12136.1	0	20.541	14	6	17	6	454	47.7	8.95	13.42	0	4.8832e+06	3.82699e+06	1.7681e+06	896227		564203	547079	493441	693166	2.81898e+06	2.98909e+06	919694	450830		388242	189056	493441	267237
High	EXL95191.1	0	22.286	47	8	21	8	156	17.9	10.55	38.05	0	3.11616e+07	3.58177e+07	3.59347e+07	1.07381e+06			558521	1.34233e+06	692905	1.7989e+07	2.79756e+07	1.86918e+07	540159			193010	1.34233e+06	267137
High	EXL94708.1	0	14.035	15	6	11	6	381	44.1	5.33	7.98	0	3.28189e+06	5.29628e+06	2.12534e+06			8.00966e+06	647857	2.8205e+06	689747	1.89457e+06	4.13668e+06	1.10551e+06			5.51165e+06	223882	2.8205e+06	265919
High	EXM06095.1	0	6.842	13	2	11	2	195	22	6.67	11.62	0	384000	296653	476745			382440	757288	562523	686454	221676	231702	247984			263166	261698	562523	264650
High	EXL99513.1	0.003	3.516	2	1	4	1	510	55.3	6.55	6.03	0		456080	564167	776469	757848	676947	771441	727389	676270		356223	293457	390588	192122	465824	266589	727389	260723
High	EXL96497.1	0	6.706	6	2	3	2	443	48	5.81	5.39	0	1.25311e+06	1.41945e+06	1.50319e+06			254676	592666	804266	663194	723394	1.10867e+06	781900			175249	204810	804266	255682
High	EXM09133.1	0	7.525	6	3	4	3	529	56.8	8.6	2.69	0	1.57798e+06	2.04518e+06	1.70858e+06		287243		476376	366688	661353	910940	1.5974e+06	888735		72819		164623	366688	254973
High	EXL94140.1	0	22.997	8	8	26	8	1012	113.9	5.86	17.49	0	3.0932e+06	4.38873e+06	3.17285e+06	1.69099e+06	1.58547e+06	2.04848e+06			648676	1.78565e+06	3.42783e+06	1.65039e+06	850619	401933	1.40961e+06			250085
High	EXM07468.1	0	21.558	26	6	9	6	321	34.2	7.83	14.59	0	4.03771e+06	4.08736e+06	4.46535e+06				449879	610849	645301	2.3309e+06	3.19245e+06	2.3227e+06				155466	610849	248784
High	EXL97247.1	0	5.882	6	2	3	2	467	49.3	5.63	6.68	0	1.47108e+06	122257	1.10773e+06	2.21304e+06	854185	1.29008e+06	1.51087e+06	1.30342e+06	636124	849227	95489.7	576195	1.11323e+06	216545	887739	522116	1.30342e+06	245246
High	EXM03381.1	0	9.731	8	3	6	3	396	41.1	6.43	3.64	0	496873	730149	469029				716927	1.27118e+06	634607	286836	570286	243970				247751	1.27118e+06	244661
High	EXM01663.1	0	13.936	35	4	12	4	124	14.2	9.23	19.47	0	5.1169e+06	7.46544e+06	1.93201e+06	1.61915e+06	603429	284266	1.04521e+06	1.83871e+06	632865	2.95389e+06	5.83091e+06	1.00496e+06	814481	152976	195610	361197	1.83871e+06	243990
High	EXM02406.1	0	17.057	26	5	14	5	185	20.7	10.61	24.12	0	4.56791e+06	3.52183e+06	4.26382e+06	856144	983575	1.71124e+06	993588	1.35866e+06	622362	2.63697e+06	2.75074e+06	2.21787e+06	430667	249347	1.17755e+06	343357	1.35866e+06	239940
High	EXL96281.1	0	9.303	9	3	7	3	354	38.1	5.03	11.28	0	1.92263e+06	515986	740941			1.31441e+06	655753		617836	1.1099e+06	403013	385408			904479	226611		238196
High	EXM11030.1	0.003	3.455	6	1	2	1	203	23.2	6.15	0	0	773963	1.06707e+06	1.04825e+06			517122			617316	446794	833442	545259			355844			237995
High	EXL94291.1	0.003	3.253	2	1	6	1	434	49.4	6.93	7.42	0	678901	734951	811096				785698	1.69047e+06	615609	391917	574037	421900				271516	1.69047e+06	237337
High	EXM00754.1	0.003	3.49	2	1	2	1	447	48.6	5.49	0	0	746336								599981	430846								231312
High	EXL94920.1	0	7.255	13	2	6	2	379	41	9.2	17.82	0	1.58378e+06	1.88038e+06	1.31952e+06	492102			670184		586923	914288	1468679	686362	247542			231598		226277
High	EXM00024.1	0	24.669	35	6	12	6	245	26.9	4.86	26.36	0	5.8271e+06	5.18625e+06	3.4881e+06	2.48488e+06	2.68228e+06	3.18205e+06	519281	3.32711e+06	585190	3.36388e+06	4.05074e+06	1.81437e+06	1.24997e+06	679986	2.18965e+06	179450	3.32711e+06	225610
High	EXM10043.1	0	12.505	12	3	13	3	313	33.6	5.12	10.72	0	4.40608e+06	6.15649e+06	3.78721e+06	2.86211e+06	691361	837211	356234	444126	577417	2.54355e+06	4.80855e+06	1.96996e+06	1.43973e+06	175267	576106	123105	444126	222613
High	EXM01944.1	0	11.069	9	3	12	3	339	38.2	6.71	14.65	0	5.46777e+06	4.55443e+06	3.83832e+06				636096	648754	569027	3.15644e+06	3.55726e+06	1.99654e+06				219818	648754	219378
High	EXM03128.1	0.003	3.404	6	1	4	1	200	21.1	4.81	0	0				783314	615891	862492	458158		566344				394031	156135	593502	158327		218344
High	EXM03760.1	0	12.325	6	4	6	4	893	96.1	5.45	10.22	0	4.24567e+06	366799	1.827e+06		265656	389246	341276	345362	558240	2.45094e+06	286490	950332		67346.7	267850	117936	345362	215219
High	EXL99497.1	0	9.884	9	3	6	3	456	50.5	6.32	3.61	0	761927	1.7828e+06		416645	308113	870817	998909	1.51157e+06	556054	439846	1.39246e+06		209585	78109.9	599231	345196	1.51157e+06	214376
High	EXM01912.1	0.004	3.157	1	1	1	1	1108	119.6	8.51	0	0		232294	301879		401625	353737	629356	479432	551206		181435	157026		101816	243415	217489	479432	212508
High	EXL90906.1	0.003	3.523	2	1	3	1	465	50.2	4.72	6.73	0	882379		360831	577757	643437	766439	969411	633624	539755	509381		187690	290630	163118	527405	335002	633624	208093
High	EXL97156.1	0	13.418	15	5	7	5	392	42.3	9.17	10.67	0	2.88966e+06	3.03892e+06	2.71079e+06	250701	126260	455973			529122	1.66815e+06	2.37356e+06	1.41004e+06	126110	32008.3	313766			203993
High	EXM05774.1	0	6.252	10	2	11	2	181	20	5.1	11.01	0	449920	828837		791382	956246	1.31682e+06	422958		525294	259730	647367		398089	242418	906136	146163		202518
High	EXL93240.1	0.004	3.147	3	1	2	1	448	47.3	5.35	1.84	0		666745	491243					421506	525023		520764	255525					421506	202413
High	EXM09486.1	0	39.583	37	11	39	11	261	29.2	10.27	65.61	0	3.64267e+07	3.84677e+07	3.25038e+07	333211	484010	1.1749e+06		638570	519912	2.10284e+07	3.00453e+07	1.69072e+07	167615	122701	808475		638570	200443
High	EXM04882.1	0	23.252	33	5	12	5	147	17	9.8	29.78	0	1.0943e+07	1.1702e+07	1.23125e+07				243529	9655.74	514450	6.31716e+06	9.13986e+06	6.40446e+06				84157.2	9655.74	198337
High	EXM01287.1	0	15.564	10	4	6	4	536	59.3	6.44	8.26	0	2.01322e+06	867576							506385	1.1622e+06	677624							195227
High	EXL94004.1	0	5.725	12	2	12	2	139	14.6	10.33	16.91	0	8.97714e+06	8.66222e+06	9.86553e+06	253119			459665	471503	501066	5182336	6.76566e+06	5.13165e+06	127327			158848	471503	193177
High	EXM07037.1	0	6.372	20	2	9	2	96	10.6	9.99	11.02	0	6.03643e+06	4.7852e+06	5.13737e+06			321582	667798	865972	493891	3.48472e+06	3.7375e+06	2.67225e+06			221288	230773	865972	190411
High	EXM09120.1	0	29.425	37	5	17	5	154	16	6.32	29.73	0	3.52291e+07	4.30888e+07	4.86594e+07		280649		294936		480663	2.03371e+07	3.36547e+07	2.53106e+07		71147.5		101922		185311
High	EXL97614.1	0	40.98	37	9	51	9	315	33.9	8.29	100.16	0	7.5325e+07	7.88217e+07	5.70286e+07	5.36358e+06	2.93095e+06	5.54334e+06	242008	3.26608e+06	462031	4.34837e+07	6.1564e+07	2.9664e+07	2.69805e+06	743026	3.81451e+06	83631.5	3.26608e+06	178127
High	EXM04928.1	0.003	3.342	4	1	3	1	278	31.5	8.68	3.77	0	860467	775373	831274						451596	496732	605608	432396						174104
High	EXM04237.1	0.002	3.623	4	1	2	1	362	38.7	4.6	3.62	0							600397		444291							207481		171288
High	EXL97014.1	0	5.891	5	1	4	1	201	22.3	6.43	8.07	0	3.1205e+06	791358	1.128e+06			866852	711132	2812295	437067	1.80141e+06	618093	586742			596502	245748	2812295	168503
High	EXL97452.1	0	6.931	11	2	5	2	260	27.2	4.02	8.02	0				358142			558537		435760				180157			193015		167999
High	EXL90780.1	0	6.614	4	3	9	3	632	67.9	6.23	4	0	604585	1.615e+06	1.09358e+06	693954	636153	542747	404818		435507	349016	1.2614e+06	568837	349080	161271	373477	139894		167902
High	EXL93660.1	0	33.347	45	6	26	6	242	25.3	7.59	64.75	0	1.06123e+08	9.8732e+07	9.84463e+07	233509	1.06616e+06	1.50256e+06	1.64465e+06	1.34664e+06	428500	6.12627e+07	7.7115e+07	5.12078e+07	117462	270284	1.03395e+06	568349	1.34664e+06	165200
High	EXL90926.1	0	5.992	10	2	3	2	229	25.9	7.25	5.8	0	1.19109e+06	1.04283e+06	846776						423247	687594	814509	440459						163175
High	EXL92157.1	0	20.718	63	5	12	5	186	20.5	7.09	29.52	0				762499	802908				411817				383560	203546				158769
High	EXL96690.1	0	6.619	9	3	7	3	318	35.4	4.68	2.03	0	794952	444919	1.51933e+06	1.96198e+06	452002	2.26927e+06	256522	379350	404300	458911	347506	790296	986935	114587	1.56154e+06	88647.3	379350	155870
High	EXM06259.1	0	10.867	29	3	13	3	134	14.1	10.55	18.38	0	5.45542e+06	5.98274e+06	5.9447e+06	519658	787857	331584	323392	481943	404093	3.14931e+06	4.67285e+06	3.0922e+06	261404	199730	228171	111756	481943	155791
High	EXL96705.1	0	16.477	8	4	11	3	472	52.1	7.99	19.33	0	2.42653e+06	2.13389e+06	2.32799e+06	367364	407684	532579	489194	1.28385e+06	402102	1.40079e+06	1.66669e+06	1.21093e+06	184796	103352	366480	169052	1.28385e+06	155023
High	EXM11635.1	0	13.507	20	5	5	5	295	32.2	9.32	5.51	0	2.17471e+06	2.13953e+06	1.32971e+06				514663	439294	401768	1.25542e+06	1.67109e+06	691664				177854	439294	154894
High	EXL90418.1	0.007	2.547	2	1	2	1	385	42.1	5.59	4.08	0				636189	754553	1.14533e+06	559694	534475	397446				320023	191287	788132	193415	534475	153228
High	EXM03328.1	0	10.171	8	3	5	3	365	38.5	6.18	6.34	0	2.10975e+06	2.46868e+06	1.31499e+06	850549	667578		456769	1.47896e+06	397070	1.21792e+06	1.92817e+06	684007	427852	169238		157847	1.47896e+06	153083
High	EXL97837.1	0	7.006	10	2	3	2	258	29.3	5.69	3.82	0			279986	346070				1.06443e+06	390368			145637	174084				1.06443e+06	150499
High	EXL91495.1	0	5.375	7	2	4	2	340	36	8.44	3.56	0			405845	1.17184e+06	546762	1.43918e+06	484684		389840			211105	589471	138610	990333	167494		150296
High	EXL97511.1	0.002	3.646	7	2	3	2	326	36.1	6.28	1.79	0	429833	451208	489349	1.97909e+06	1.6384e+06	1.24968e+06	1.63244e+06	2.61014e+06	389669	248134	352418	254540	995545	415351	859933	564128	2.61014e+06	150230
High	EXM10757.1	0	8.529	14	3	8	3	264	29.1	6.23	9.7	0	3.53205e+06	4.48082e+06	3.01576e+06				541230	639889	379632	2.03899e+06	3.49976e+06	1.56868e+06				187035	639889	146360
High	EXM05194.1	0	9.528	3	3	6	3	924	103	5.86	5.47	0	1.23729e+06	1.40501e+06	1.78291e+06				507671	436188	377219	714265	1.09739e+06	927397				175438	436188	145430
High	EXM00713.1	0	22.714	18	5	16	5	460	48.4	7.64	26.56	0	5.09056e+06	5.80887e+06	4.83115e+06	828244	472596	395009		341704	376506	2.93868e+06	4.53705e+06	2.51297e+06	416632	119808	271815		341704	145155
High	EXM02552.1	0	36.296	14	10	24	10	784	86.7	5.05	48.79	0	6.11416e+06	6.40013e+06	4.89012e+06	225379				1.77697e+06	376352	3.52959e+06	4.99885e+06	2.54364e+06	113373				1.77697e+06	145096
High	EXL94700.1	0	12.462	13	5	7	5	410	44.9	6.62	4.31	0	1.94825e+06	2.41554e+06	1.50842e+06	229253	248123	292508		847333	371323	1.12469e+06	1.88667e+06	784621	115321	62901.6	201282		847333	143157
High	EXL98185.1	0	10.057	6	4	5	4	611	68.4	7.46	1.94	0				530009	561682	492836	375892	720967	365006				266611	142392	339132	129898	720967	140721
High	EXL95401.1	0.004	2.727	4	1	3	1	260	27.4	6.92	2.24	0		565969	581671			594051	437642		358994		442052	302562			408781	151238		138403
High	EXM00948.1	0	9.441	9	3	7	3	337	37.9	5.41	10.72	0	2.05279e+06		1.48613e+06	1.84966e+06			441772	615390	356646	1.18504e+06		773026	930436			152665	615390	137498
High	EXL95579.1	0	15.678	12	5	12	5	555	61.1	7.85	26.05	0	3.28827e+06	4.17571e+06	3.21345e+06					1.44765e+06	356343	1.89826e+06	3.26145e+06	1.67151e+06					1.44765e+06	137381
High	EXM06981.1	0.004	3.157	2	1	5	1	550	61.4	5.21	5.32	0	513004	530350	631460	351057	413290	423213	310782	393261	353659	296148	414232	328460	176592	104773	291223	107398	393261	136347
High	EXM02827.1	0	6.947	8	3	3	3	381	41	7.46	2.04	0	2.13085e+06	3.49599e+06	1.54314e+06					2.37225e+06	347945	1.2301e+06	2730561	802679					2.37225e+06	134144
High	EXL95918.1	0	47.747	43	12	27	12	413	44.8	6.8	54.35	0	2.23439e+07	2.53094e+07	1.75275e+07		2.53761e+06	767506		869573	342967	1.28987e+07	1.9768e+07	9.11709e+06		643310	528140		869573	132225
High	EXL91561.1	0	4.969	25	2	4	2	75	7.9	7.88	1.71	0	333644			527432	364523	725917			337362	192606			265315	92410.3	499521			130064
High	EXL94087.1	0	4.953	6	2	3	2	332	35.1	10.02	2.15	0	842593	740365						451174	331260	486413	578265						451174	127711
High	EXM08012.1	0	6.025	7	2	6	2	372	40.8	6.71	4.03	0	705301	1.37268e+06	823864	267492			232313		330410	407157	1.07214e+06	428541	134557			80281.2		127384
High	EXL91220.1	0	47.208	41	12	27	12	375	39.8	9.03	62.01	0	1.93547e+07	2.00561e+07	1.63185e+07	927099	1.23219e+06				328469	1.11731e+07	1.56649e+07	8.48821e+06	466359	312373				126635
High	EXM06784.1	0	25.445	32	7	26	7	330	34.7	6.57	56.28	0	2.0131e+07	2.00954e+07	1.60201e+07	216853	586363		962764	3.05325e+06	306692	1.16212e+07	1.56956e+07	8.33302e+06	109084	148649		332705	3.05325e+06	118240
High	EXM04129.1	0	7.467	5	3	4	3	490	55.7	5.68	1.7	0	619979	786770	727381			1.4807e+06		1.19262e+06	303292	357902	614510	378354			1.0189e+06		1.19262e+06	116929
High	EXM08352.1	0	18.692	35	6	33	6	151	16.8	10.55	47.52	0	2.34043e+07	2.59016e+07	1.93637e+07	1.15498e+06		1.34087e+06		1.12958e+06	297041	1.35109e+07	2.02306e+07	1.00722e+07	580991		922685		1.12958e+06	114519
High	EXL93973.1	0	24.47	15	8	10	8	649	71.8	5.58	8.59	0	1.07865e+06	1.37289e+06	1.79519e+06	1.14235e+06	608992	1.38387e+06	348670		296153	622687	1.0723e+06	933784	574635	154386	952276	120491		114176
High	EXL95397.1	0	6.943	10	3	7	3	327	36.8	5.06	1.62	0	684659	1.1623e+06	906121						296041	395241	907816	471328						114133
High	EXL93247.1	0	25.209	18	6	26	6	384	43	5.53	53.19	0	3.11529e+07	3.1679e+07	2.90008e+07	4.50309e+06	3.58419e+06	5.93897e+06	716826	1.79685e+06	294366	1.7984e+07	2.4743e+07	1.5085e+07	2.26519e+06	908629	4.08675e+06	247716	1.79685e+06	113487
High	EXM00176.1	0	10.28	12	3	4	3	394	43.8	5.02	4.95	0	2.33868e+06	2.06586e+06	670510	1.63471e+06	1.351e+06			3.44917e+06	292457	1.35007e+06	1.61355e+06	348773	822309	342492			3.44917e+06	112751
High	EXM00034.1	0	4.325	9	2	5	2	234	25.3	5.8	3.79	0	1.81805e+06	1.8265e+06	1.71793e+06	338535	237690	430046	337267		289483	1.04953e+06	1.42659e+06	893597	170294	60256.9	295925	116550		111605
High	EXM10507.1	0	8.086	28	3	11	3	109	12.2	11.06	16.73	0	8.83293e+06	9.22669e+06	9.15372e+06	116158			198953		284888	5.09908e+06	7.20654e+06	4.7614e+06	58430.8			68752.8		109833
High	EXM01527.1	0	48.993	51	13	31	13	302	34.9	7.55	59.64	0	2.03905e+07	2.42824e+07	1.6096e+07			1.19732e+06		5.92717e+06	282062	1.17711e+07	1.89659e+07	8.37248e+06			823907		5.92717e+06	108744
High	EXM01933.1	0	24.297	36	7	12	7	253	27.7	5.72	24.06	0	5.41248e+06	6.1785e+06	6.66369e+06			380398	770088	1.24915e+06	274280	3.12452e+06	4.82575e+06	3.46618e+06			261761	266122	1.24915e+06	105744
High	EXM08376.1	0	11.727	20	4	5	4	260	28.4	5.64	2.73	0		579028	499771						267726		452253	259961						103217
High	EXM01953.1	0	15.517	39	4	16	4	110	11.8	9.74	31.61	0	6.60167e+06	7.01998e+06	7.92933e+06			838192	342254	479654	255376	3.81102e+06	5.48299e+06	4.12452e+06			576781	118274	479654	98455.5
High	EXL97318.1	0	5.295	14	2	4	2	114	12.8	8.85	3.52	0				92016.8	243701		291108	390630	254094				46287.3	61780.7		100599	390630	97961.3
High	EXM01919.1	0	9.309	10	3	5	3	370	41.3	5.59	4.1	0	1.32086e+06	2.37328e+06	1.94472e+06	394364		502296			249459	762508	1.85366e+06	1.01157e+06	198377		345642			96174.5
High	EXL98463.1	0	18.423	15	5	15	4	372	40.3	6.01	23.69	0	2.37591e+06	2.50269e+06	3.21372e+06	365576	671506	522166	756090	995536	246541	1.37157e+06	1.95474e+06	1.67165e+06	183896	170234	359315	261284	995536	95049.5
High	EXM10892.1	0	10.074	24	4	10	4	173	20	10.27	12.46	0	1.13513e+07	1.27908e+07	1.25863e+07				199511	235593	233489	6.55289e+06	9.9903e+06	6.54691e+06				68945.6	235593	90017.3
High	EXL91401.1	0	13.884	11	2	7	2	337	36.1	6.13	12.5	0	5.79801e+06	4.84609e+06	4.5499e+06						228070	3.34708e+06	3785061	2.36667e+06						87928.4
High	EXM07697.1	0	21.068	16	7	13	7	486	52.9	6.74	30.53	0	2.09259e+06	2.60155e+06	1.53928e+06		419071		199577		217196	1.20801e+06	2.03195e+06	800673		106239		68968.6		83736.1
High	EXM03860.1	0	28.876	22	9	16	9	529	58	5.95	27.93	0	2.94498e+06	3.83128e+06	2.8708e+06						214533	1.70008e+06	2.99244e+06	1.49328e+06						82709.3
High	EXL95928.1	0	47.675	41	13	31	13	438	49	6.01	59.18	0	1.76361e+07	1.78366e+07	1.45434e+07	1.23904e+06	519665	1.0599e+06			210095	1.0181e+07	1.39314e+07	7.56492e+06	623273	131741	729343			80998.2
High	EXL92369.1	0	11.543	7	4	10	4	601	67.2	6.9	10.27	0			313504	1.15463e+06	2.03529e+06	3.25708e+06	450696	3.13266e+06	202164			163072	580816	515968	2.24128e+06	155748	3.13266e+06	77940.7
High	EXM02908.1	0	17.293	24	7	13	7	325	36.4	5.58	8.09	0	2.10338e+06	3.41159e+06	2.42812e+06	513768	279278	1.05965e+06	296021	1223288	196872	1.21424e+06	2.66464e+06	1.26301e+06	258441	70799.9	729168	102297	1223288	75900.5
High	EXM00542.1	0	7.525	20	3	4	3	179	20.6	5.9	3.95	0	2.1387e+06	2.46792e+06	2.30292e+06						181855	1.23463e+06	1.92758e+06	1197889						70110.8
High	EXL92566.1	0	20.484	11	8	14	8	715	80.9	8.47	9.24	0	6.07869e+06	5.90597e+06	6.51815e+06	135133	311374				163895	3.50911e+06	4.61288e+06	3.39048e+06	67975.9	78936.5				63186.9
High	EXM04156.1	0	24.077	49	6	17	6	146	16.2	4.89	27.63	0	9.59805e+06	9.03554e+06	6.97868e+06	208554		217058	301644	225111	154196	5.54078e+06	7.05725e+06	3.63003e+06	104909		149363	104240	225111	59447.6
High	EXM10242.1	0	12.996	14	5	8	5	356	38.1	5.66	4.34	0	730597	1.08877e+06	3.60956e+06					397698	151310	421760	850390	1.87755e+06					397698	58334.7
High	EXL94147.1	0	20.494	28	6	15	6	212	23.8	11.18	26.37	0	8.29552e+06	1.11722e+07	7.18226e+06					1.1186e+06	139608	4.78885e+06	8.72608e+06	3.73592e+06					1.1186e+06	53823.5
High	EXM06645.1	0	21.579	30	7	16	7	263	28.9	5.41	31.33	0	5.98369e+06	2.58864e+06	4.59405e+06	952331		2.54735e+06		3.31465e+06		3.45427e+06	2.02187e+06	2.38964e+06	479052		1.7529e+06		3.31465e+06
High	EXL97994.1	0	7.062	12	2	4	2	272	28.9	4.25	8.28	0	3.4959e+06	2.12237e+06	3.51903e+06			1.68281e+06	2.56199e+06	2.97045e+06		2.01812e+06	1.65769e+06	1.83046e+06			1.15798e+06	885356	2.97045e+06
High	EXL93008.1	0	7.217	21	3	5	3	228	25.9	7.62	5.18	0	4.09417e+06	3.42107e+06	5.50983e+06	1.40911e+06	1.8279e+06	4.03767e+06	2.72701e+06	2.69293e+06		2.36349e+06	2.67204e+06	2.86599e+06	708826	463392	2.77842e+06	942382	2.69293e+06
High	EXL99289.1	0	41.574	33	10	32	10	415	44.4	8.81	47.29	0	2.92614e+07	2.75946e+07	2.94475e+07	4.4417e+06	1.36803e+06	2.82435e+06		2.54812e+06		1.68921e+07	2.15529e+07	1.53174e+07	2.23431e+06	346811	1.9435e+06		2.54812e+06
High	EXL99476.1	0	4.757	6	1	2	1	307	32.2	4.13	0	0					763176	2.01386e+06	1.28979e+06	2.23727e+06						193473	1.38579e+06	445717	2.23727e+06
High	EXM06108.1	0	9.457	15	3	5	3	277	30.2	5.43	8.68	0	3.45438e+06	3.22759e+06	2.5687e+06		335979	1.0339e+06		2.05797e+06		1.99415e+06	2.52093e+06	1.33614e+06		85174.2	711450		2.05797e+06
High	EXM10201.1	0	16.715	14	5	9	5	454	48.9	6.11	12.94	0	3.98099e+06	5.68053e+06	5.44002e+06		696076			1.85982e+06		2.29815e+06	4.4368e+06	2.82968e+06		176463			1.85982e+06
High	EXM10560.1	0	8.939	11	3	4	3	358	40.1	8.18	6.77	0	1.07934e+06	1.12624e+06	1.86874e+06		243372			1.58755e+06		623081	879656	972042		61697.4			1.58755e+06
High	EXL97006.1	0	18.515	11	6	9	6	600	64.4	6.55	12.31	0	5.14673e+06	4.86459e+06	3.62269e+06	155162	850878	1.81197e+06	314965	1.50946e+06		2.97111e+06	3799507	1.88438e+06	78051.2	215707	1.24686e+06	108844	1.50946e+06
High	EXM09376.1	0	8.491	6	3	4	3	517	58.6	6.28	5.34	0	4.19641e+06	4.0918e+06	3.92899e+06	1.40423e+06	1.16759e+06	1.62764e+06	833113	1.43751e+06		2.42251e+06	3.19592e+06	2.04371e+06	706370	295997	1.12002e+06	287902	1.43751e+06
High	EXM03335.1	0	16.195	22	4	12	4	328	34.3	9.13	17.62	0	6.81493e+06	5.45257e+06	5.03986e+06					1.35591e+06		3.93413e+06	4.25875e+06	2.62153e+06					1.35591e+06
High	EXM09550.1	0.002	3.583	4	1	1	1	340	36.9	6.47	2.64	0								1.23839e+06									1.23839e+06
High	EXM06855.1	0	6.43	7	2	4	2	396	44.2	6.6	7.86	0				1.2636e+06		943340		1.16942e+06					635631		649136		1.16942e+06
High	EXL94482.1	0	6.211	6	2	5	2	395	43.6	6.39	9.74	0	643192	595584			343247			1.1433e+06		371302	465183			87016.6			1.1433e+06
High	EXM04331.1	0	32.09	22	8	19	8	347	40.2	5.03	24.16	0	1.11354e+07	1.48289e+07	1.14454e+07	827187	391190	423108	788501	1.12037e+06		6.42824e+06	1.15822e+07	5.95344e+06	416100	99170.7	291151	272485	1.12037e+06
High	EXL91168.1	0	13.037	10	5	9	5	546	58.3	8.66	7.5	0	1.86633e+06	2.33542e+06	1.20673e+06	1.83803e+06	1.23102e+06	2.82236e+06	1.11924e+06	1.10681e+06		1.0774e+06	1.82409e+06	627692	924583	312076	1.94214e+06	386778	1.10681e+06
High	EXM06908.1	0	8.663	19	3	3	3	227	24.2	6.7	5.01	0	2.12266e+06	1.45341e+06	1.33983e+06			1.06352e+06		1.09288e+06		1.22537e+06	1.13519e+06	696925			731836		1.09288e+06
High	EXM07229.1	0	5.178	4	2	4	2	478	52.3	4.72	5.08	0	472852	430383			757852	634297	1.09732e+06	1.0312e+06		272969	336152			192123	436475	379204	1.0312e+06
High	EXL96100.1	0	46.614	41	12	31	12	401	42.9	8.82	67.36	0	3.07097e+07	3.93481e+07	3.29988e+07	900177		1.0043e+06	517081	992024		1.77281e+07	3.0733e+07	1.71647e+07	452817		691083	178690	992024
High	EXM06301.1	0	10.597	10	3	4	3	485	51.7	9.61	6.84	0		1.66571e+06	64041.7			280831		945518			1.30101e+06	33311.9			193247		945518
High	EXL96430.1	0	10.237	12	3	4	3	287	32.5	8.22	6.96	0	902676	610190	947458				495329	927727		521098	476591	492830				171172	927727
High	EXM06261.1	0	14.18	25	4	8	4	137	14.8	10.13	14.95	0	4.83474e+06	4.02159e+06	4.30334e+06	1.30485e+06	1.32686e+06	623992		889700		2.791e+06	3.14108e+06	2.23843e+06	656381	336374	429384		889700
High	EXL97383.1	0	14.143	12	4	8	4	477	53.1	6	18.39	0	7.8232e+06	4.7379e+06	6.44675e+06		3.24591e+06	1.83048e+06	2.14962e+06	880785		4.51619e+06	3.70056e+06	3.35334e+06		822872	1.2596e+06	742852	880785
High	EXL91790.1	0	42.392	21	12	28	12	766	83.9	7.24	42.43	0	3.80327e+06	2.04295e+06	5.31128e+06	1.3522e+07	1.28564e+07	1.88034e+07		855816		2.19556e+06	1.59566e+06	2.76271e+06	6.80199e+06	3.25923e+06	1.29391e+07		855816
High	EXM08292.1	0	6.092	3	2	7	2	632	70.4	5.07	9.45	0					247456	577617	516915	834935						62732.6	397472	178632	834935
High	EXM02160.1	0	11.459	9	4	7	4	571	62.4	4.42	5.61	0							605886	828529								209378	828529
High	EXM01950.1	0	9.91	10	3	6	3	336	36.7	7.17	9.36	0	594109	1.55785e+06	466623					827810		342968	1.21677e+06	242719					827810
High	EXL98853.1	0.003	3.519	7	1	4	1	176	20.8	5.34	9.45	0	1.06157e+06	1.312e+06	1.36625e+06			405284		803167		612824	1.02474e+06	710670			278886		803167
High	EXM07880.1	0	7.16	4	2	5	2	650	71.1	6.98	11.12	0	800860							799004		462322							799004
High	EXM03319.1	0	32.591	32	8	18	8	342	37.5	5.97	31.51	0	6.86385e+06	8.82989e+06	6.53533e+06	297325			538300	776170		3962371	6.89662e+06	3399416	149564			186022	776170
High	EXM05951.1	0	7.184	8	1	3	1	169	18.4	9.79	7.69	0	536646	284807	477326					742858		309796	222450	248286					742858
High	EXM05764.1	0	12.021	12	3	8	3	256	28.7	6.65	11.03	0	3.80539e+06	6.92467e+06	6.81675e+06					729348		2.19678e+06	5408542	3.5458e+06					729348
High	EXL91795.1	0.009	2.48	5	1	1	1	210	24.1	5.34	1.85	0					444755	1.0692e+06		711386						112750	735741		711386
High	EXL92355.1	0.002	3.545	4	1	1	1	286	31.5	6.38	2.67	0							635605	711165								219648	711165
High	EXM04427.1	0.003	3.327	3	1	4	1	347	36.4	4.44	4.22	0								695250									695250
High	EXM12116.1	0	8.452	6	3	4	3	511	56.7	5.47	5.8	0	1.72166e+06	1.27348e+06	1.85515e+06	273892	897232	318373	1.27274e+06	694775		993882	994660	964972	137776	227458	219080	439823	694775
High	EXM06149.1	0	8.905	6	2	4	2	297	33.3	6.11	2.22	0	1.00455e+06	1.64091e+06	1.35062e+06	485862				675040		579907	1.28164e+06	702536	244404				675040
High	EXM02915.1	0	5.146	4	2	3	1	446	49.8	4.81	1.97	0	553783	877721				719239		633082		319688	685548				494926		633082
High	EXM11768.1	0.004	2.86	2	1	1	1	423	47.7	5.82	0	0				755720		728068		621067					380150		501001		621067
High	EXM10650.1	0.003	3.272	2	1	1	1	699	77.5	6.43	2.17	0	602391						417367	615756		347749						144231	615756
High	EXM08335.1	0	10.289	18	3	4	3	245	26.5	6.95	7.01	0	3.43075e+06	448501	5.28383e+06		264397			577569		1.98051e+06	350304	2.74843e+06		67027.3			577569
High	EXM05809.1	0	4.572	6	2	2	2	239	25.1	7.56	0	0		508669		910735	814997			574511			397298		458128	206610			574511
High	EXM03798.1	0	48.176	44	12	25	12	360	39.2	6.33	73.67	0	1.85493e+07	2.1865e+07	2.12842e+07				510904	570956		1.07082e+07	1.70778e+07	1.10712e+07				176555	570956
High	EXM03166.1	0	7.819	8	3	7	3	383	43.4	5.17	4.61	0	8.86603e+06	1.66797e+06	3.67899e+06				443130	544434		5.11819e+06	1.30277e+06	1.91366e+06				153134	544434
High	EXL95538.1	0	27.694	17	9	19	9	574	64.3	6.92	25.37	0	5.09923e+06	5.87495e+06	3.24087e+06				698950	504487		2.94369e+06	4.58866e+06	1.68577e+06				241538	504487
High	EXL95726.1	0	7.055	19	2	6	2	131	13.5	5.83	11.83	0	6.69948e+06	9.08318e+06	3.4321e+06					484010		3.86749e+06	7.09446e+06	1.78524e+06					484010
High	EXM05844.1	0.002	3.578	5	1	2	1	309	33.5	8.97	5.92	0				379033				479084					190665				479084
High	EXM01641.1	0	19.856	22	6	16	6	357	39.2	6.21	31.97	0	4.8226e+06	4.71057e+06	3.62313e+06	747832	927888	2.76891e+06		468265		2.784e+06	3.67921e+06	1.88461e+06	376182	235229	1.90535e+06		468265
High	EXL98368.1	0.003	3.21	7	1	4	1	123	14.5	9.16	3.98	0	609067	534843					293897	451147		351603	417741					101563	451147
High	EXM08337.1	0	7.822	9	3	4	3	319	36.6	6.47	3.73	0	348964	888406						431499		201450	693893						431499
High	EXL89788.1	0.003	3.253	15	1	3	1	73	8.6	10.39	5.42	0	1.84827e+06		1.03598e+06			631535		430382		1.06697e+06		538876			434574		430382
High	EXM11411.1	0.002	3.539	3	1	1	1	372	40	6.8	1.93	0		420164		217261				419633			328171		109289				419633
High	EXL91173.1	0	9.622	11	4	7	4	467	51.4	6.47	9.98	0	747848	2.76471e+06	2.3419e+06	285631				390568		431719	2.15939e+06	1.21816e+06	143681				390568
High	EXM00304.1	0	4.86	7	2	2	2	336	39.1	6.48	1.73	0	1.19748e+06	829488	1.24241e+06					384646		691284	647875	646253					384646
High	EXM07001.1	0.003	3.449	4	1	4	1	259	28.4	6.52	4.22	0	682961	579360	591395				258740	373545		394261	452512	307620				89413.5	373545
High	EXM10814.1	0	19.99	15	7	10	7	537	58.7	6.2	16.53	0	4.81289e+06	4.85129e+06	2.33047e+06					365068		2.77839e+06	3.78912e+06	1.21222e+06					365068
High	EXM05891.1	0	15.368	50	5	14	5	103	11.4	11.36	24.33	0	1.15754e+07	1.07633e+07	1.24592e+07	103634	91695.9	1.10809e+06		318662		6.68229e+06	8.40674e+06	6.48076e+06	52131.1	23245.9	762506		318662
High	EXM02913.1	0	19.851	17	6	12	6	408	43.5	6.47	20.53	0	4.68422e+06	4.93535e+06	3.70731e+06		223394		588647	309286		2.70411e+06	3.85478e+06	1.92839e+06		56632.7		203421	309286
High	EXL93917.1	0	5.571	7	2	5	2	241	27.6	6.35	4.66	0	876754	1.74175e+06	1.30378e+06					234219		506134	1.36041e+06	678172					234219
High	EXM12108.1	0	16.184	28	4	8	4	206	23.2	10.74	16.88	0	3.65248e+06	6.07808e+06	3.84882e+06					200074		2108509	4.74731e+06	2.002e+06					200074
High	EXM09952.1	0	11.311	9	4	6	4	464	52	6.57	11.35	0	2.0763e+06	3.57427e+06	3.32373e+06				1.52987e+06			1.19861e+06	2.7917e+06	1.72887e+06				528683
High	EXL99845.1	0	17.515	19	5	13	5	311	32.6	5.6	24.92	0	5.27998e+06	6.66858e+06	5.82794e+06	1.77832e+06			1.46105e+06			3.04803e+06	5.20852e+06	3.03146e+06	894551			504900
High	EXM09066.1	0	10.458	9	3	4	3	508	56.8	5.72	9.16	0			421847	1.12803e+06		654545	1.21693e+06					219428	567434		450409	420538
High	EXM02802.1	0	67.807	58	11	80	11	336	36.9	7.4	237.92	0	5.10964e+08	5.12326e+08	5.16422e+08		598561	793988	1.03466e+06			2.9497e+08	4.00154e+08	2.68622e+08		151742	546362	357550
High	EXM09403.1	0	22.473	18	8	16	8	594	65.2	7.65	22.96	0	1.95387e+07	9.28477e+06	6.90858e+06	783631		151685	1.01098e+06			1.12793e+07	7.25191e+06	3.59356e+06	394191		104378	349367
High	EXM10576.1	0	7.259	13	2	6	2	205	22.5	5.43	19.01	0	3.01561e+06	3.4067e+06	4.20749e+06			277712	885580			1740856	2.66082e+06	2.18857e+06			191100	306033
High	EXL98021.1	0	17.081	19	5	11	5	408	46	7.12	17.63	0	1.38276e+06	1.27747e+06	1.29517e+06	3.52358e+06	2.64015e+06	3.33215e+06	851464			798240	997775	673695	1.77247e+06	669305	2.29293e+06	294243
High	EXM08755.1	0	14.744	50	4	10	4	111	11.2	7.58	22.9	0	5.31858e+06	5.20838e+06	6.07364e+06	1.30621e+06		616829	817470			3.07032e+06	4.06803e+06	3.15926e+06	657063		424455	282496
High	EXM04676.1	0	29.652	25	8	19	8	491	52.1	5.68	35.42	0	1.53981e+07	1.34089e+07	1.24661e+07			663057	547543			8.88903e+06	1.04731e+07	6.48434e+06			456266	189216
High	EXL92545.1	0.006	2.598	3	1	2	1	372	39	6.6	1.75	0	712539	784600	692937		1.27019e+06		500163			411336	612815	360438		322005		172843
High	EXL96747.1	0	13.139	12	4	9	4	337	36.1	5.88	3.37	0			259037	853831	774785	794071	492594					134741	429503	196416	546420	170227
High	EXL92063.1	0	29.034	16	6	13	6	485	54.4	6.8	19.18	0	2.37963e+06	2.59293e+06	3.27024e+06				413636			1.37372e+06	2.02522e+06	1.70105e+06				142942
High	EXM09409.1	0.004	2.86	2	1	1	1	487	53.8	6.6	0	0	1.61337e+06	1.90358e+06	1.58742e+06				379700			931371	1.4868e+06	825712				131214
High	EXM06813.1	0	10.933	14	3	6	3	297	32.4	5.91	16.51	0	2.83538e+06	2.66078e+06	1.85322e+06			255957	265290			1.63681e+06	2.07821e+06	963969			176131	91677.2
High	EXL96412.1	0	10.627	16	4	6	4	411	45	6.62	9.04	0		918668		218854		385180	239880				717530		110090		265052	82896
High	EXM07146.1	0	5.161	10	2	3	2	224	25.3	6.96	5.4	0	1.03643e+06	870930					211623			598312	680243					73131.2
High	EXM08794.1	0.007	2.569	2	1	1	1	515	57.4	6.74	0	0	321355	478651	203728	395473	278720		202298			185512	373852	105971	198935	70658.4		69908.9
High	EXL97478.1	0	108.896	61	19	110	19	457	50.1	5.85	319.11	0	2.68871e+08	329109490	2.74155e+08	3.55549e+07	2.82009e+07	2.91713e+07				1.55214e+08	2.57052e+08	1.42604e+08	1.78852e+07	7.14922e+06	2.00735e+07
High	EXL99852.1	0	37.562	26	10	35	10	416	45.1	5.24	49.12	0	1.88922e+07	2.41929e+07	1.75548e+07	2.19618e+06	2.54325e+06	2.54283e+06				1.09061e+07	1.8896e+07	9.13131e+06	1.10475e+06	644740	1.74978e+06
High	EXM05330.1	0	18.13	12	6	8	6	568	63	6.99	9.05	0	2.32746e+06	3.60123e+06	2.99707e+06	1.38464e+06	1.27542e+06	1.52961e+06				1.3436e+06	2.81276e+06	1.55896e+06	696516	323333	1.05256e+06
High	EXL98458.1	0.004	3.106	2	1	4	1	625	69.4	5.43	3.36	0	1.36373e+07	5.9771e+06	1.122e+07			1.48278e+06				7.87256e+06	4.66844e+06	5.83619e+06			1.02034e+06
High	EXL99104.1	0.003	3.37	2	1	3	1	573	61.5	7.75	4.14	0	1.94554e+06	1.08973e+06	1.01553e+06	824649	1.73987e+06	1.40333e+06				1.12313e+06	851142	528238	414824	441076	965664
High	EXM10948.1	0	9.208	17	4	10	4	259	28.7	4.68	3.88	0	2.07549e+06	2.19664e+06	1.4555e+06	1.48445e+06	1.0098e+06	1.37229e+06				1.19814e+06	1.71569e+06	757092	746722	255995	944304
High	EXL95975.1	0	30.295	32	8	21	8	231	25.2	8.09	46.02	0	2.62628e+07	2.79884e+07	2.4902e+07	1.63865e+06	1.82131e+06	1.28526e+06				1.5161e+07	2.18605e+07	1.2953e+07	824293	461720	884417
High	EXM00097.1	0.003	3.272	8	1	3	1	133	14.6	5.12	3.96	0						1.15412e+06									794175
High	EXL91520.1	0	8.692	10	3	11	3	367	39.5	6.44	5.28	0	2.56264e+06	1.60029e+06	1.0384e+06	357064	512215	972216				1.47936e+06	1.24992e+06	540135	179614	129852	669006
High	EXL97331.1	0.002	3.575	2	1	1	1	561	61.2	5.21	2.55	0		232946	513638	436041	369935	932065					181943	267174	219342	93782.4	641377
High	EXL96572.1	0	6.884	3	3	3	3	1080	114.7	8.9	0	0				543853	303915	910886							273575	77045.7	626803
High	EXL96763.1	0	55.862	59	12	47	12	258	28	8.88	81.25	0	6.53646e+07	6.49975e+07	6.17039e+07	945413	450906	809318				3.77338e+07	5.07666e+07	3.20959e+07	475572	114309	556911
High	EXL91231.1	0.004	2.84	6	1	4	1	240	26	6.93	0	0						748439									515019
High	EXL98389.1	0.004	2.904	6	1	5	1	133	14.8	5.11	0	0	400185	331017	563489	494426	393163	745870				231019	258542	293104	248712	99670.9	513252
High	EXM09919.1	0	5.044	6	2	4	2	356	34.2	7.8	8.81	0	1.02338e+06	1.09515e+06	978794	592176	414763	673864				590780	855372	509129	297883	105147	463702
High	EXM01267.1	0	20.356	16	5	8	5	448	49.4	6.13	10.93	0	3.37647e+06	4.42199e+06	1.46645e+06			613603				1.94918e+06	3.45381e+06	762790			422235
High	EXL90717.1	0.004	2.971	3	1	3	1	325	33.9	6.55	1.86	0						567293									390368
High	EXM01777.1	0.003	3.178	6	1	1	1	242	26.6	5.11	2.04	0		625019	826551	401609		481120					488174	429939	202022		331071
High	EXM08857.1	0	5.178	11	2	3	2	206	23	5.35	4.89	0	1.10895e+06	257668				467788				640174	201253				321896
High	EXM00359.1	0	5.398	17	2	5	2	101	11.1	5.31	3.68	0		595982				434399					465494				298920
High	EXM11163.1	0	5.631	7	2	8	2	250	27.2	5.17	13.15	0	1.69263e+06	1.66556e+06	1.48066e+06	746485	302578	391477				977125	1.30089e+06	770179	375505	76706.7	269385
High	EXM06532.1	0	16.343	17	5	7	5	352	37.7	7.93	14.14	0	3.1542e+06	4.32978e+06	3.5617e+06			361054				1.82086e+06	3.3818e+06	1.85265e+06			248450
High	EXM02436.1	0	8.601	18	3	3	3	220	24.9	4.64	5.58	0		3.28161e+06	4.77861e+06	205156	321965	352949					2.56311e+06	2.48564e+06	103200	81621.4	242873
High	EXL94602.1	0.002	3.579	12	1	1	1	108	12.4	5.33	2.07	0	629645	405335	210515			331969				363482	316589	109502			228436
High	EXM10293.1	0	32.704	33	10	23	10	325	35.2	5.64	43.02	0	7.60453e+06	7.39694e+06	7.46031e+06		175402	319893				4.38995e+06	5.77741e+06	3.88055e+06		44466.3	220126
High	EXL94832.1	0	8.868	8	3	4	3	380	41.5	5.68	1.91	0	2.08214e+06	1.44694e+06	2.09853e+06			300220				1.20198e+06	1.13014e+06	1.09157e+06			206588
High	EXM12196.1	0	21.549	42	7	16	7	161	18.4	10.95	18.56	0	9.02014e+06	9.71344e+06	1.24049e+07			158904				5.20716e+06	7.58672e+06	6.45253e+06			109346
High	EXM02888.1	0	5.696	6	2	3	2	294	31.6	6.29	4.34	0	1.58232e+06	2.36208e+06	1.37237e+06		230486					913441	1.84492e+06	713854		58430.5
High	EXM09204.1	0	10.511	23	4	11	4	160	18	11.3	14.24	0	8.69948e+06	7.7958e+06	1.06313e+07		170772					5.02205e+06	6.08894e+06	5.52999e+06		43292.4
High	EXM08079.1	0	12.945	17	4	9	4	337	37.1	7.53	17.11	0	2.79405e+06	3.11931e+06	563830	499291	118040					1.61295e+06	2.43635e+06	293282	251159	29924.3
High	EXL92889.1	0	7.536	28	3	4	3	151	16.6	6.18	3.88	0	1.11658e+06	1.69229e+06		697822						644582	1321771		351026
High	EXM10744.1	0.002	3.571	7	1	2	1	196	20.4	6.01	5.23	0	1.41984e+06	1.80664e+06	1.5205e+06	485234						819650	1.41109e+06	790903	244088
High	EXM03599.1	0	17.062	15	7	10	7	531	59.3	7.03	6.86	0	1.06345e+06	1.15103e+06	1.10731e+06	207923						613907	899016	575980	104592
High	EXM11587.1	0	4.328	5	1	2	1	237	27.2	10.04	0	0	1.05228e+06	1.59095e+06	608287	86602.1						607461	1.24262e+06	316407	43563.5
High	EXM06511.1	0	53.735	33	14	28	14	391	44.1	10.17	63.68	0	2.0711e+07	1.64276e+07	1.78315e+07							1.19561e+07	1.28308e+07	9.27523e+06
High	EXM02112.1	0	11.392	19	4	11	4	202	22.7	10.48	16.13	0	1.19405e+07	1.34629e+07	1.15804e+07							6.89301e+06	1.05153e+07	6.02367e+06
High	EXL95507.1	0	13.878	32	4	10	4	160	18.1	10.33	21.02	0	7.96653e+06	1.18308e+07	9.97883e+06							4.59893e+06	9.24053e+06	5190588
High	EXM02718.1	0	11.468	23	4	15	4	149	16.8	10.68	18.63	0	9.00609e+06	7.90369e+06	7.95491e+06							5.19905e+06	6.17321e+06	4.13782e+06
High	EXM10069.1	0	6.16	16	2	6	2	122	13.9	10.35	13.22	0	6.73319e+06	6.74607e+06	6.84366e+06							3.88694e+06	5.26905e+06	3.5598e+06
High	EXM10573.1	0	10.632	25	4	8	4	105	11.7	11.69	8.44	0	5.70967e+06	5.79377e+06	6.83959e+06							3.29608e+06	4.52525e+06	3.55768e+06
High	EXL96716.1	0	25.513	24	6	11	6	372	42.5	5.73	14.94	0	6.2518e+06	5.8844e+06	5.77512e+06							3.60905e+06	4.59604e+06	3.00398e+06
High	EXM05624.1	0	12.229	17	4	9	4	302	33.8	7.84	14.57	0	9.37803e+06	4.00487e+06	5.604e+06							5.41376e+06	3.12802e+06	2.91498e+06
High	EXM05664.1	0	5.592	16	2	3	2	116	13.3	11	2.24	0	4.33494e+06	5.07524e+06	5.27167e+06							2.50248e+06	3.96404e+06	2.74211e+06
High	EXM03442.1	0	16.404	31	4	9	4	202	22	6.6	21.24	0	4.07813e+06	5.28358e+06	4.81172e+06							2.35423e+06	4.12676e+06	2.50286e+06
High	EXL93988.1	0	16.701	43	4	8	4	87	9.7	8	15.9	0	1.90964e+06	3.02133e+06	4.45434e+06							1.1024e+06	2.35982e+06	2.31697e+06
High	EXM07067.1	0	13.952	14	3	11	3	135	15.7	10.54	18.18	0	729834	4.10321e+06	4.40091e+06							421319	3.20483e+06	2.28918e+06
High	EXL95757.1	0	12.328	9	4	9	4	532	59.9	6.7	15.96	0	3.09673e+06	3.08632e+06	4.22405e+06							1.78768e+06	2.41058e+06	2.19718e+06
High	EXL95115.1	0	19.669	20	5	8	5	435	47.9	6.84	15.79	0	4.2804e+06	3.94683e+06	4.17594e+06							2.47099e+06	3.08269e+06	2.17216e+06
High	EXM11779.1	0	17.522	19	5	9	5	226	23.9	9.55	7.37	0	3.30696e+06	5.10795e+06	4.10022e+06							1.90905e+06	3.98958e+06	2.13277e+06
High	EXM07741.1	0.002	3.58	8	1	1	1	161	18.8	4.86	2.31	0	868574	3.06945e+06	4.04109e+06							501411	2.39741e+06	2102013
High	EXM04141.1	0	20.898	35	6	11	6	269	29.2	6.58	13.53	0	4.22348e+06	4.79832e+06	3.99021e+06							2.43814e+06	3.74775e+06	2.07555e+06
High	EXL94889.1	0	16.878	16	6	10	6	408	45	6.16	11.82	0	5.05784e+06	5.03573e+06	3.93652e+06							2.9198e+06	3.93318e+06	2.04762e+06
High	EXL98152.1	0	13.977	15	5	9	5	338	37.5	6.1	6.69	0	3.92632e+06	6.94691e+06	3.70963e+06							2.26659e+06	5.42591e+06	1.9296e+06
High	EXL97312.1	0	7.172	16	3	4	3	248	24.5	8.48	1.77	0	2.58393e+06	3.08099e+06	3.60425e+06							1.49166e+06	2.40642e+06	1.87479e+06
High	EXM11645.1	0.002	3.573	4	1	2	1	270	29.3	7.52	4.52	0	695381	1.37006e+06	3.43341e+06							401430	1.07009e+06	1.78592e+06
High	EXL97554.1	0	8.549	19	3	5	3	276	29.2	8.97	6.52	0	2.87621e+06	5.08148e+06	3.25521e+06							1.66038e+06	3.96891e+06	1.69323e+06
High	EXL95211.1	0	8.888	13	3	7	3	282	31	6.3	13.34	0	1.93636e+06	4.01069e+06	3.06973e+06							1.11782e+06	3.13257e+06	1.59675e+06
High	EXL90554.1	0	4.049	14	2	2	2	227	25.9	5.64	2.04	0	494965		2.90274e+06							285734		1.50989e+06
High	EXL92926.1	0	13.885	19	4	9	4	298	31.3	7.78	21.03	0	4.22574e+06	3.69691e+06	2.8451e+06							2.43944e+06	2.88749e+06	1.4799e+06
High	EXL95117.1	0	5.514	8	2	4	2	254	27.5	11.05	9.9	0	2.1494e+06	5.32885e+06	2.67674e+06							1.24081e+06	4.16212e+06	1.39233e+06
High	EXM00105.1	0	6.482	19	2	5	2	104	11.2	9.13	13.34	0	1.2705e+06	1.75303e+06	2.56463e+06							733435	1.36921e+06	1.33402e+06
High	EXL99025.1	0	11.955	15	4	8	4	345	37.3	5.59	9.73	0	4.23364e+06	3.55329e+06	2.34294e+06							2.444e+06	2.77531e+06	1.2187e+06
High	EXM00158.1	0	16.929	9	6	11	6	704	80	5.95	7.45	0	2.17418e+06	3.24179e+06	2.327e+06							1.25511e+06	2.53201e+06	1.21041e+06
High	EXL98897.1	0.006	2.64	5	1	3	1	159	17.1	10.17	3.39	0	3.23787e+06		2.25063e+06							1.86916e+06		1.17069e+06
High	EXM10220.1	0	6.689	14	2	2	2	195	20.5	4.79	4.84	0	3.81912e+06	4.61433e+06	2.2328e+06							2.20471e+06	3604043	1.16141e+06
High	EXM01364.1	0.002	3.573	7	1	1	1	319	35.9	5.87	2.48	0	885003	1.2624e+06	2.22665e+06							510896	986001	1.15821e+06
High	EXM07239.1	0.004	3.024	10	1	2	1	79	9.1	10.1	4.77	0	2.30164e+06	1.37785e+06	2.15764e+06							1.32869e+06	1.07618e+06	1.12232e+06
High	EXM07486.1	0	11.308	10	4	5	4	600	67.6	6.46	6.75	0	3.11172e+06	1.90315e+06	1.82204e+06							1.79634e+06	1.48646e+06	947754
High	EXM07720.1	0	6.935	15	2	4	2	164	18	5.17	11.6	0		3.00748e+06	1.78466e+06								2349005	928309
High	EXM04364.1	0	9.495	13	4	4	4	203	22.4	7.56	1.68	0		1.69999e+06	1.75123e+06								1.32778e+06	910920
High	EXM01035.1	0	5.478	12	2	4	2	145	15.7	10.39	6.79	0	1.09953e+06	2.05501e+06	1.70382e+06							634739	1.60507e+06	886260
High	EXM09551.1	0	6.167	16	2	5	2	119	14.1	6.32	0	0	1.69547e+06	2.10701e+06	1.66899e+06							978762	1.64569e+06	868141
High	EXM04380.1	0	4.604	9	2	2	2	319	34.1	8.27	3.56	0	780790	865855	1.6234e+06							450736	676280	844430
High	EXL95692.1	0.002	3.639	18	2	5	2	82	8.8	9.22	1.85	0	1.003e+06	1.078e+06	1.51872e+06							579015	841974	789977
High	EXL93539.1	0	12.233	11	4	7	4	534	58.6	7.4	9.05	0	3.62306e+06	814963	1.4611e+06							2.09152e+06	636531	760007
High	EXL93912.1	0	16.602	12	6	9	6	578	64.3	5.67	9.45	0	2.21056e+06	3.79522e+06	1.43285e+06							1.27612e+06	2.96427e+06	745309
High	EXM03205.1	0.005	2.695	3	1	2	1	397	41.4	4.32	0	0	940458		1.38605e+06							542909		720970
High	EXL97990.1	0	3.941	9	1	2	1	166	18.5	7.99	7.18	0	1.76898e+06	1.17399e+06	1.35062e+06							1.0212e+06	916952	702538
High	EXL93816.1	0	3.882	5	1	3	1	251	26.5	5.31	9.11	0	1.5475e+06	1.46854e+06	1.33705e+06							893344	1.14701e+06	695477
High	EXM08579.1	0.002	3.606	4	1	2	1	379	42	6.8	4.93	0	748437	1.14173e+06	1.32284e+06							432059	891751	688086
High	EXM02524.1	0	6.162	13	3	3	3	307	32.6	5.88	3.81	0	1.27387e+06	1.32539e+06	1.22114e+06							735380	1.0352e+06	635189
High	EXM02863.1	0	9.005	10	3	6	3	407	42.5	6.05	4.36	0	810728	1.35185e+06	1.1787e+06							468018	1.05587e+06	613113
High	EXM07163.1	0	13.809	15	4	9	4	316	35.2	5.82	14.03	0	1.22336e+06	1.80689e+06	1.1573e+06							706221	1.41128e+06	601982
High	EXM09485.1	0.003	3.249	6	1	3	1	125	14	4.75	5.85	0	1.91654e+06	1.35959e+06	1.14386e+06							1.10638e+06	1061912	594992
High	EXL94802.1	0	10.642	11	4	9	4	387	41.6	5.87	11.54	0	376738	1.35987e+06	1.13537e+06							217484	1.06213e+06	590574
High	EXL96701.1	0	5.919	9	2	3	2	279	29.9	6.43	3.85	0	850466	1.91654e+06	1.00984e+06							490958	1.49692e+06	525279
High	EXL93603.1	0.003	3.398	3	1	2	1	388	41.1	5.88	3.67	0	811356	1.03952e+06	901073							468381	811923	468702
High	EXL93563.1	0	8.65	8	3	6	3	387	42.1	8.7	5.19	0	917160	1.01904e+06	872649							529459	795924	453917
High	EXL90615.1	0	6.947	8	2	5	2	349	39.5	6.58	9.17	0	689879	818108	862715							398254	638987	448750
High	EXL90874.1	0	9.135	18	3	4	3	209	23.1	4.64	5.02	0	803975	799215	831594							464120	624230	432562
High	EXL91565.1	0	6.394	6	2	4	2	398	44.4	6.46	2.2	0	873108	648640	811065							504029	506623	421883
High	EXM06231.1	0.003	3.525	8	1	2	1	136	15.5	10.95	2.44	0	575952	791697	802762							332486	618358	417564
High	EXM08639.1	0.002	3.573	4	1	1	1	382	42	8.21	1.79	0	2.09595e+06	2.1942e+06	791899							1.20995e+06	1.71379e+06	411914
High	EXM07623.1	0	5.736	15	2	4	2	163	19.2	5.12	6.53	0	640444	599112	746363							369717	467939	388228
High	EXM03174.1	0.004	2.794	3	1	2	1	442	46	5.11	2.29	0		761374	730056								594674	379746
High	EXL95001.1	0	5.643	3	2	3	2	747	85.5	5.3	3.9	0	912975	544681	714564							527043	425425	371687
High	EXL97073.1	0.003	3.366	5	1	1	1	278	31.1	4.91	0	0		1.02406e+06	652680								799850	339498
High	EXL92867.1	0	8.29	10	2	6	2	276	30.8	5.4	9.64	0	1.81821e+06	940483	632111							1.04962e+06	734568	328799
High	EXM00793.1	0.002	3.563	2	1	3	1	581	63.5	5.88	7.76	0		624988	581238								488149	302336
High	EXM04896.1	0	14.376	28	5	6	5	229	24.8	5.86	7.79	0		2.3761e+06	565844								1.85586e+06	294330
High	EXL91235.1	0	8.516	5	3	5	3	555	60.9	7.55	6.11	0	660468	1.41162e+06	534206							381276	1.10255e+06	277872
High	EXM01464.1	0	6.413	6	2	3	2	358	38.9	4.97	6.33	0	1.08388e+06	787142	448460							625702	614801	233271
High	EXM02408.1	0.001	3.683	5	1	4	1	264	27.5	5.22	6.75	0		809521	439151								632280	228429
High	EXL95305.1	0	5.684	5	2	4	2	509	54.6	7.99	2.13	0	310910	373318	437293							179482	291581	227462
High	EXM02222.1	0.009	2.407	3	1	1	1	336	36.9	4.86	0	0	550354	508811	385419							317709	397409	200480
High	EXM05250.1	0	9.761	9	4	7	4	409	45.4	7.25	7.76	0	449094	1.52797e+06	349235							259254	1.19343e+06	181658
High	EXL93025.1	0.004	3.089	2	1	2	1	600	66.5	5.12	1.79	0	231046	235101	347510							133378	183626	180761
High	EXM11833.1	0	5.426	4	2	3	2	458	53	10.37	0	0		313358	271895								244749	141429
High	EXM05647.1	0.004	3.038	10	1	3	1	130	14.9	11.36	0	0	127528		215138							73619.7		111906
High	EXM09329.1	0	18.708	10	6	9	6	770	84.3	5.63	8.77	0	935140	2.45178e+06								539839	1.91498e+06
High	EXL97924.1	0	12.693	15	4	6	4	397	40.8	5.12	9.93	0	1.82789e+06	1.74748e+06								1.05521e+06	1.36488e+06
High	EXL96010.1	0	6.162	2	2	3	2	1273	134.8	4.93	1.94	0		1.55641e+06									1.21564e+06
High	EXM07339.1	0	15.764	13	5	9	5	391	43.6	5.12	5.72	0	765826	1.45837e+06								442097	1.13907e+06
High	EXL97032.1	0	4.271	12	2	7	2	134	14.4	5.3	0	0	841329	1.33638e+06								485684	1.04378e+06
High	EXM03244.1	0.003	3.197	1	1	1	1	1242	133.4	4.98	0	0	508071	1.211e+06								293300	945857
High	EXM00052.1	0	7.012	5	2	2	2	757	85.5	5.91	5.38	0	1.20364e+06	1.15702e+06								694838	903697
High	EXL99140.1	0	10.365	14	4	5	4	353	38.9	8.29	2.68	0		945855									738764
High	EXL98375.1	0.002	3.563	4	1	2	1	279	29	7.28	5.77	0	540395	823507								311960	643203
High	EXL93209.1	0	4.136	6	2	5	2	382	42.1	8.18	1.86	0		796794									622340
High	EXM07571.1	0	5.219	6	2	3	2	507	57.1	5.59	5.09	0	786800	657409								454205	513472
High	EXM11016.1	0	4.997	14	2	4	2	124	14.3	11.4	0	0	481264	611195								277824	477377
High	EXL95265.1	0	8.166	7	3	3	3	467	52.2	5.66	3.65	0		609609									476138
High	EXL93035.1	0.003	3.353	6	1	2	1	188	21	5.33	3.28	0	732716	501519								422983	391713
High	EXM04578.1	0	4.045	15	2	2	2	168	18.2	5.15	0	0	484133	475859								279481	371671
High	EXL95127.1	0	4.816	5	2	3	2	438	49	5.53	1.73	0	525171	471316								303171	368123
High	EXL91080.1	0.003	3.495	3	1	1	1	497	54.4	6.73	1.69	0		413594									323039
High	EXL92455.1	0	4.775	4	2	3	2	381	43.9	5.19	0	0		369444									288556
High	EXM11885.1	0.003	3.267	6	2	2	2	330	35.5	5.54	0	0	375819	287951								216953	224906
High	EXL96812.1	0	4.659	4	2	2	2	548	60.4	6.76	0	0		287211									224327
High	EXL95461.1	0.005	2.718	5	1	3	1	169	19.7	7.05	0	0		200735									156785
