# Supplementary material for: Label free proteomics and systematic analysis of secretome reveals effector candidates regulated by SGE1 and FTF1 in the plant pathogen Fusarium oxysporum f. sp. cubense tropical race 4
Source: BMC Genomics. 2020 Apr 3;21:275. doi: 10.1186/s12864-020-6695-9 (PMC7119298; doi:10.1186/s12864-020-6695-9)
Supplement: Supplementary file 2 — Additional file 2 Table S2. Classification of effector candidates based on their abundance changes. [file 12864_2020_6695_MOESM2_ESM.xlsx]

## Sheet: Up regulated in both mutants
Table S2. Classification of effector candidates based on their abundance changes.
sheet 1. Proteins up-regulated in both SGE1 and FTF1 overexpression mutants.
	Abundances (Normalized)										Log2[Fold change of (Aundance + 500000) ]										Signal peptide prediction					Pfam
Accession	WT_1	WT_2	WT_3	SGE1_1	SGE1_2	SGE1_3	FTF_1	FTF_2	FTF_3		WT_1	WT_2	WT_3	SGE1_1	SGE1_2	SGE1_3	FTF_1	FTF_2	FTF_3		Prediction	SP(Sec/SPI)	OTHER	CS Position		Hits Found	Identifier	Description
EXL89854.1	640610	2.71911e+06	3.94322e+06	9.24419e+06	7.4789e+06	9.55214e+06	7.05683e+06	7.78945e+06	5.7243e+06		-1.36322	0.133638	0.598583	1.73152	1.44317	1.77641	1.36476	1.49825	1.08489		SP(Sec/SPI)	0.972894	0.027106	CS pos: 19-20. GSA-SI. Pr: 0.7970		0
EXL89889.1	1.47816e+07	1.74389e+07	1.62048e+07	5.36884e+07	5.59641e+07	5.29134e+07	3.42634e+07	2.85125e+07	3.53144e+07		-0.123014	0.108281	0.00545698	1.70317	1.76253	1.68239	1.06276	0.801865	1.10573		OTHER	0.000564	0.999436			0		SIX13
EXL89921.1	1.08253e+08	1.136e+08	1.48777e+08	2.45e+08	2.41558e+08	2.97763e+08	3.03531e+08	279044623	2.70853e+08		-0.189785	-0.120546	0.267145	0.984876	0.964508	1.26574	1.29337	1.17223	1.12933		SP(Sec/SPI)	0.998039	0.001961	CS pos: 23-24. AQA-VE. Pr: 0.9671		0
EXL90094.1	1.59852e+06	3.43961e+06	2.86445e+06	3.78891e+07	3.13862e+07	5.04242e+07	2.26851e+07	43845540	3.81435e+07		-0.578722	0.329958	0.102277	3.61453	3.34677	4.02219	2.88703	3.82262	3.62406		SP(Sec/SPI)	0.999829	0.000171	CS pos: 20-21. AHG-VS. Pr: 0.4494		0
EXL90096.1	3.86665e+09	3.67813e+09	4.70023e+09	1.06768e+10	1.24961e+10	1.13681e+10	8.82793e+09	7.84022e+09	1.06762e+10		-0.0780647	-0.150168	0.203548	1.38714	1.61413	1.47764	1.11282	0.941651	1.38706		SP(Sec/SPI)	0.998357	0.001643	CS pos: 16-17. CIA-SP. Pr: 0.7953		0		SIX6
EXL90227.1	6.66302e+09	6.24305e+09	7.99273e+09	1.36635e+10	1.91313e+10	1.41018e+10	1.50137e+10	1.15167e+10	1.5417e+10		-0.0642044	-0.158123	0.198289	0.971814	1.45741	1.01737	1.10777	0.725227	1.14601		OTHER	0.002697	0.997303			0		SIX9
EXL92289.1	8.41321e+06	9.27906e+06	7.13162e+06	1.01e+08	1.02915e+08	1.15172e+08	1.02028e+08	1.32196e+08	8.78351e+07		0.0226067	0.156358	-0.201349	3.532	3.55896	3.72056	3.54653	3.91865	3.33158		SP(Sec/SPI)	0.995249	0.004751	CS pos: 18-19. VAA-EP. Pr: 0.8213		0
EXL93242.1	1.6804e+06	804119	812761	5.97804e+06	5.98498e+06	7.53725e+06	5.20876e+06	2.8979e+06	4.4398e+06		0.447339	-0.294179	-0.28465	2.0183	2.01985	2.32945	1.83592	1.08739	1.6272		SP(Sec/SPI)	0.912929	0.087071	CS pos: 19-20. ISA-AI. Pr: 0.3793		0
EXL97368.1	2.38937e+07	3.02225e+07	2.7475e+07	2.89005e+08	2.64072e+08	2.80592e+08	1.74166e+08	2.38514e+08	1.81783e+08		-0.183225	0.14956	0.0144073	3.38578	3.25585	3.34324	2.6568	3.10929	2.71838		SP(Sec/SPI)	0.970759	0.029241	CS pos: 18-19. VLA-AG. Pr: 0.5957		1	LysM	LysM domain
EXL97460.1	1.36748e+06	1.74649e+06	1.43889e+06	1.04474e+08	9.66633e+07	1.33421e+08	1.17263e+08	2.04828e+08	1.43367e+08		-0.111562	0.155019	-0.0574242	5.70123	5.58969	6.05258	5.86709	6.66913	6.15594		SP(Sec/SPI)	0.755182	0.244818	CS pos: 22-23. SLG-FY. Pr: 0.6170		0
EXL98184.1	3.65567e+06	4.22612e+06	4.3559e+06	1.66552e+07	1.21541e+07	1.87722e+07	1.95517e+07	2.47647e+07	1.71515e+07		-0.140025	0.0455511	0.084635	1.90547	1.46642	2.07334	2.13055	2.46394	1.94662		SP(Sec/SPI)	0.972307	0.027693	CS pos: 20-21. VVA-DI. Pr: 0.8347		0
EXM02006.1	2.92596e+06	1.34658e+06	1.71942e+06	1.06231e+07	3.21398e+06	6.89413e+06	9.92026e+06	1.34163e+07	1.99296e+06		0.456128	-0.435524	-0.170198	2.15511	0.572583	1.566	2.06094	2.47833	-0.00252279		SP(Sec/SPI)	0.996571	0.003429	CS pos: 18-19. VSA-TT. Pr: 0.7635		1	Cerato-platanin	Cerato-platanin
EXM05769.1	1.3911e+08	1.46107e+08	1.07182e+08	8.13006e+08	9.11326e+08	7.91532e+08	6.83733e+08	7.06486e+08	7.86389e+08		0.0885377	0.159089	-0.286082	2.63129	2.7959	2.5927	2.38163	2.42882	2.5833		SP(Sec/SPI)	0.99651	0.00349	CS pos: 15-16. ALA-LP. Pr: 0.6795		1	AltA1	Alternaria alternata allergen 1
EXM08670.1	1.33687e+08	1.3955e+08	1.55311e+08	4.97253e+08	4.20458e+08	5.27712e+08	4.54189e+08	4.86774e+08	4.11668e+08		-0.0952888	-0.0335967	0.120264	1.7959	1.55414	1.88158	1.66535	1.7652	1.5237		SP(Sec/SPI)	0.992416	0.007584	CS pos: 17-18. AAA-AP. Pr: 0.5322		0
EXM10571.1	2.51712e+06	2.28185e+06	1.56678e+06	1.21116e+07	1.33956e+07	1.19486e+07	1.69594e+07	1.72668e+07	1.84316e+07		0.202552	0.085423	-0.343241	2.26606	2.40594	2.24729	2.73531	2.76049	2.8521		SP(Sec/SPI)	0.98513	0.01487	CS pos: 16-17. TWA-AH. Pr: 0.7563		0
EXM11141.1	3.31201e+06	3.41063e+06	3.57597e+06	1.34896e+07	1.13344e+07	1.44726e+07	1.62512e+07	2.39994e+07	1.82682e+07		-0.0450315	-0.00818083	0.0515612	1.8307	1.58934	1.92867	2.09061	2.63909	2.25464		SP(Sec/SPI)	0.995002	0.004998	CS pos: 19-20. ASA-IP. Pr: 0.7429		0
EXL91289.1	554316	0	0	2.9952e+06	2.80968e+06	3.46563e+06	3.4603e+06	4322753	3.25729e+06		0.622612	-0.453696	-0.453696	2.35168	2.27299	2.53386	2.53191	2.81616	2.456		SP(Sec/SPI)	0.989404	0.010596	CS pos: 17-18. TGA-IP. Pr: 0.6320		0
EXL93048.1	574127	0	0	1.40167e+07	1.49202e+07	1.81143e+07	1.13207e+07	1.35126e+07	9.88418e+06		0.635623	-0.467542	-0.467542	4.3921	4.4792	4.75079	4.09571	4.34111	3.90877		SP(Sec/SPI)	0.990704	0.009296	CS pos: 17-18. VSG-TP. Pr: 0.9196		0
EXL93283.1	1.34926e+06	2.13925e+06	0	1.84562e+07	1.80592e+07	2.07009e+07	5.64167e+06	8.70646e+06	6.42655e+06		0.153302	0.666481	-1.73365	3.51095	3.48042	3.67241	1.88499	2.469	2.05849		SP(Sec/SPI)	0.994367	0.005633	CS pos: 18-19. AAA-AN. Pr: 0.5000		0
EXL94245.1	323974	0	0	1.77016e+06	1.88106e+06	2.06569e+06	1.36617e+06	710105	1.18733e+06		0.438548	-0.282123	-0.282123	1.90067	1.96948	2.07722	1.61796	0.993009	1.47262		SP(Sec/SPI)	0.995536	0.004464	CS pos: 16-17. AAA-AP. Pr: 0.5997		1	Hce2	Pathogen effector; putative necrosis-inducing factor
EXL96317.1	0	0	0	816540	1.50776e+06	1.02165e+06	1.96862e+06	2.08939e+06	1.84121e+06		0	0	0	1.39675	2.00559	1.60564	2.30371	2.37261	2.22726		SP(Sec/SPI)	0.996838	0.003162	CS pos: 18-19. ASA-DR. Pr: 0.9020		0
EXL96384.1	242241	0	0	5.57084e+07	5.22131e+07	4.99463e+07	4.21828e+07	7.63554e+07	4.61159e+07		0.353977	-0.215981	-0.215981	6.59673	6.50411	6.44069	6.1996	7.04809	6.32677		SP(Sec/SPI)	0.999262	0.000738	CS pos: 18-19. VTA-AP. Pr: 0.7203		0
EXL97223.1	0	0	0	1.14609e+07	5.50916e+06	1.46358e+07	1.72078e+07	2.17741e+07	1.29951e+07		0	0	0	4.58025	3.58716	4.9199	5.14631	5.4773	4.75436		SP(Sec/SPI)	0.983143	0.016857	CS pos: 18-19. AEA-RI. Pr: 0.8459		0
EXL97375.1	719138	815478	0	9.11452e+06	8.10828e+06	1.04474e+07	1.15452e+07	1.86508e+07	6.53295e+06		0.26931	0.379036	-1.01655	3.24866	3.08917	3.43597	3.57384	4.24278	2.79758		SP(Sec/SPI)	0.968499	0.031501	CS pos: 18-19. VSA-AT. Pr: 0.7733		1	Cerato-platanin	Cerato-platanin
EXL99231.1	170815	0	0	2.92447e+06	4.59192e+06	7.49778e+06	2.82453e+06	4.11959e+06	4.46297e+06		0.268398	-0.15559	-0.15559	2.62029	3.19262	3.84401	2.57756	3.05218	3.15561		SP(Sec/SPI)	0.997569	0.002431	CS pos: 18-19. AAA-AN. Pr: 0.5076		0
EXL99312.1	385499	0	0	9.25289e+06	8.86522e+06	1.06038e+07	4.56783e+06	4.56786e+06	4.9985e+06		0.494579	-0.329984	-0.329984	3.95585	3.89733	4.14299	3.01138	3.01139	3.12905		SP(Sec/SPI)	0.995673	0.004327	CS pos: 19-20. VQA-CK. Pr: 0.9555		0
EXM02791.1	0	0	0	2.07793e+07	1.8166e+07	2.3091e+07	1.45661e+07	20008099	1.49569e+07		0	0	0	5.41138	5.22234	5.56016	4.91323	5.35812	4.95018		SP(Sec/SPI)	0.992951	0.007049	CS pos: 16-17. VSG-YS. Pr: 0.5957		0
EXM08645.1	698128	1.41971e+06	0	3.46809e+06	2.96666e+06	8.16119e+06	2.72298e+06	4.31176e+06	2.79469e+06		-0.0093822	0.670722	-1.27016	1.71828	1.52338	2.8444	1.41823	1.9964	1.44998		OTHER	0.001671	0.998329			1	DUF953	Eukaryotic protein of unknown function (DUF953)
EXM08816.1	0	0	0	6.44801e+06	4.50549e+06	7.20872e+06	1.5056e+07	2.87044e+07	1.63549e+07		0	0	0	3.7966	3.32351	3.94649	4.9594	5.86811	5.07509		SP(Sec/SPI)	0.998726	0.001274	CS pos: 18-19. VSA-AP. Pr: 0.7838		0

## Sheet: Up regulated in one mutant
sheet 2. Proteins up-regulated slightly in either SGE1 or FTF1 mutants.
	Abundances (Normalized)										Log2[Fold change of (Aundance + 500000) ]										Signal peptide prediction					Pfam
Accession	WT_1	WT_2	WT_3	SGE1_1	SGE1_2	SGE1_3	FTF_1	FTF_2	FTF_3		WT_1	WT_2	WT_3	SGE1_1	SGE1_2	SGE1_3	FTF_1	FTF_2	FTF_3		Prediction	SP(Sec/SPI)	OTHER	CS Position		Hits Found	Identifier	Description
EXL89833.1	9.16214e+07	1.09163e+08	1.54852e+08	2.1825e+08	2.3083e+08	3.67274e+08	1.04921e+08	163794156	1.37007e+08		-0.369907	-0.118434	0.384028	0.877766	0.958433	1.6273	-0.175353	0.464765	0.207991		SP(Sec/SPI)	0.985183	0.014817	CS pos: 18-19. TSA-LS. Pr: 0.4342		0
EXL89931.1	5.26985e+06	5.46124e+06	3.29634e+06	1.24114e+07	1.23569e+07	1.65531e+07	8.29311e+06	9237488	7.26615e+06		0.156749	0.203828	-0.447176	1.31879	1.31268	1.72018	0.764588	0.911764	0.585413		OTHER	0.036596	0.963404			0
EXL91481.1	8.07925e+09	8.12222e+09	8.59228e+09	2.05224e+10	1.9966e+10	1.71621e+10	1.56752e+10	1.14936e+10	1.49943e+10		-0.0327177	-0.0250671	0.0560952	1.31213	1.27248	1.05417	0.923429	0.475795	0.859366		SP(Sec/SPI)	0.940174	0.059826	CS pos: 19-20. GMA-AP. Pr: 0.3931		1	NPP1	Necrosis inducing protein (NPP1)
EXL98740.1	3.25266e+08	3.23518e+08	3.69273e+08	1.03319e+09	1.01561e+09	1.24367e+09	4.07783e+08	4.47774e+08	3.36021e+08		-0.0610715	-0.0688346	0.121732	1.60483	1.58008	1.8722	0.264659	0.39947	-0.0142127		SP(Sec/SPI)	0.976688	0.023312	CS pos: 19-20. VFS-LP. Pr: 0.7944		0
EXM05524.1	1.97489e+08	2.07265e+08	2.2097e+08	4.18377e+08	3.85994e+08	5.07424e+08	3.51127e+08	4.776e+08	3.40414e+08		-0.0786009	-0.00906217	0.0830924	1.00251	0.886426	1.2806	0.75003	1.1933	0.705391		SP(Sec/SPI)	0.919244	0.080756	CS pos: 19-20. VSA-AP. Pr: 0.7224		0
EXM06226.1	3.78334e+08	4.41462e+08	3.47922e+08	1.31822e+09	1.28671e+09	9.06973e+08	7.57006e+08	7.85078e+08	6.20297e+08		-0.0409434	0.181412	-0.161673	1.75856	1.72367	1.21935	0.958747	1.01125	0.671612		SP(Sec/SPI)	0.955314	0.044686	CS pos: 20-21. VSA-GP. Pr: 0.7416		0
EXM09065.1	1.81092e+06	3.26226e+06	3.05042e+06	4.35501e+06	4.16462e+06	6.20177e+06	6.00483e+06	9.57568e+06	6.21977e+06		-0.473147	0.229986	0.146375	0.597858	0.540145	1.06293	1.0199	1.65119	1.0668		OTHER	0.00149	0.99851			0
EXM09677.1	6.77236e+06	6.34299e+06	1.72411e+06	4.3193e+06	6.67676e+06	7.3504e+06	1.24687e+07	13256807	7.5748e+06		0.417097	0.329301	-1.2921	-0.176502	0.398007	0.527441	1.25164	1.33675	0.568101		SP(Sec/SPI)	0.998749	0.001251	CS pos: 17-18. ALA-QI. Pr: 0.9358		1	CVNH	CVNH domain

## Sheet: Down regulated in both mutants
sheet 3. Proteins down-regulated in both SGE1 and FTF1 overexpression mutants.
	Abundances (Normalized)										Log2[Fold change of (Aundance + 500000) ]										Signal peptide prediction					Pfam
Accession	WT_1	WT_2	WT_3	SGE1_1	SGE1_2	SGE1_3	FTF_1	FTF_2	FTF_3		WT_1	WT_2	WT_3	SGE1_1	SGE1_2	SGE1_3	FTF_1	FTF_2	FTF_3		Prediction	SP(Sec/SPI)	OTHER	CS Position		Hits Found	Identifier	Description
EXL91239.1	1.88385e+07	2.49281e+07	2.06353e+07	9.12503e+06	7.07795e+06	9.99723e+06	5.94489e+06	1.43651e+07	4.61653e+06		-0.183881	0.211065	-0.0557028	-1.1905	-1.53548	-1.06535	-1.76913	-0.563425	-2.10212		SP(Sec/SPI)	0.931228	0.068772	CS pos: 18-19. ALA-AP. Pr: 0.5280		0
EXL92096.1	2.62853e+09	2.37923e+09	2.49694e+09	7.9935e+07	8.42939e+07	1.06646e+08	9.04111e+07	9.03678e+07	9.8539e+07		0.0714106	-0.0723207	-0.00267201	-4.95915	-4.88302	-4.54548	-4.78252	-4.78321	-4.65898		SP(Sec/SPI)	0.986133	0.013867	CS pos: 20-21. ANA-AC. Pr: 0.8016		0
EXL92277.1	1.54634e+08	1.68541e+08	1.27643e+08	1.82844e+07	1.81364e+07	2.4671e+07	8.67267e+06	1.38098e+07	1.05833e+07		0.041145	0.164997	-0.234624	-3.00477	-3.01618	-2.58254	-4.03889	-3.3973	-3.76591		SP(Sec/SPI)	0.971569	0.028431	CS pos: 20-21. AGA-VP. Pr: 0.4446		0
EXL97948.1	3.5256e+06	4.52335e+06	8.40951e+06	1.30054e+06	2.55106e+06	3.10796e+06	1.25604e+06	2423983	941917		-0.572424	-0.25298	0.573717	-1.7332	-0.972318	-0.730447	-1.7693	-1.03369	-2.05364		SP(Sec/SPI)	0.996052	0.003948	CS pos: 17-18. AFA-SG. Pr: 0.5439		1	HsbA	Hydrophobic surface binding protein A
EXL97992.1	3.139e+07	3.33083e+07	2.44061e+07	1.55909e+06	2.47897e+06	2.16459e+06	2.16139e+06	2.81862e+06	3.64889e+06		0.0784838	0.162759	-0.278118	-3.87454	-3.34174	-3.50263	-3.50437	-3.18597	-2.86382		SP(Sec/SPI)	0.992906	0.007094	CS pos: 20-21. ANA-KD. Pr: 0.9729		2	Beta_helix	Right handed beta helix region
EXL99120.1	3.1934e+09	2.95387e+09	3.46686e+09	9.08326e+07	6.03446e+07	4.92406e+07	9.49074e+07	1.39337e+08	9.52962e+07		-0.00509982	-0.117568	0.113419	-5.13314	-5.71914	-6.00985	-5.07017	-4.5186	-5.06431		SP(Sec/SPI)	0.998759	0.001241	CS pos: 17-18. SNA-SP. Pr: 0.4144		1	PAN_1	PAN domain
EXL99309.1	1.06404e+08	1.17729e+08	1.01065e+08	2.24815e+07	1.81686e+07	1.92614e+07	1.63789e+07	1.69393e+07	1.31542e+07		-0.0266805	0.118588	-0.100589	-2.24445	-2.54431	-2.46224	-2.6897	-2.64258	-2.99558		SP(Sec/SPI)	0.965442	0.034558	CS pos: 18-19. SLA-AT. Pr: 0.4617		0
EXM03210.1	2.74149e+08	2.92684e+08	2.1947e+08	5.52128e+07	5.31419e+07	4.80115e+07	6.01563e+07	8.47403e+07	6.68996e+07		0.064716	0.158935	-0.255566	-2.23679	-2.29144	-2.43647	-2.11414	-1.62327	-1.96206		SP(Sec/SPI)	0.996228	0.003772	CS pos: 17-18. AQA-AQ. Pr: 0.8967		0
EXM06195.1	1.93309e+07	1.78512e+07	1.46231e+07	3.4082e+06	2.45666e+06	2.54845e+06	3.03941e+06	4.21773e+06	3.29143e+06		0.15844	0.0465585	-0.232562	-2.18474	-2.58727	-2.54316	-2.32773	-1.91315	-2.2285		SP(Sec/SPI)	0.99446	0.00554	CS pos: 15-16. VFA-AP. Pr: 0.3147		0
EXL97990.1	1.76898e+06	1.17399e+06	1.35062e+06	0	0	0	0	0	0		0.232549	-0.206203	-0.0614881	-1.9495	-1.9495	-1.9495	-1.9495	-1.9495	-1.9495		OTHER	0.000638	0.999362			0
EXM03442.1	4.07813e+06	5.28358e+06	4.81172e+06	0	0	0	0	0	0		-0.190529	0.146676	0.0238934	-3.38529	-3.38529	-3.38529	-3.38529	-3.38529	-3.38529		SP(Sec/SPI)	0.982175	0.017825	CS pos: 16-17. TTA-SQ. Pr: 0.3714		0
EXM07468.1	4.03771e+06	4.08736e+06	4.46535e+06	0	0	0	449879	610849	645301		-0.0497154	-0.0340159	0.0802146	-3.23168	-3.23168	-3.23168	-2.30586	-2.08002	-2.03595		SP(Sec/SPI)	0.948631	0.051369	CS pos: 19-20. ANA-LN. Pr: 0.9263		1	SurE	Survival protein SurE
EXM08755.1	5.31858e+06	5.20838e+06	6.07364e+06	1.30621e+06	0	616829	817470	0	0		-0.0523367	-0.0799212	0.123689	-1.74004	-3.593	-2.43359	-2.19523	-3.593	-3.593		OTHER	0.006349	0.993651			0

## Sheet: Down regulated in one mutant
sheet 4. Proteins down-regulated slightly in either SGE1 or FTF1 mutants.
	Abundances (Normalized)										Log2[Fold change of (Aundance + 500000) ]										Signal peptide prediction					Pfam
Accession	WT_1	WT_2	WT_3	SGE1_1	SGE1_2	SGE1_3	FTF_1	FTF_2	FTF_3		WT_1	WT_2	WT_3	SGE1_1	SGE1_2	SGE1_3	FTF_1	FTF_2	FTF_3		Prediction	SP(Sec/SPI)	OTHER	CS Position		Hits Found	Identifier	Description
EXL98099.1	6.25964e+06	5.75302e+06	3.32475e+06	880718	788816	1.57964e+06	1.88293e+06	4.00492e+06	2.95653e+06		0.26831	0.155917	-0.553269	-2.02322	-2.12259	-1.4323	-1.2359	-0.317136	-0.699312		SP(Sec/SPI)	0.999295	0.000705	CS pos: 22-23. AAA-AC. Pr: 0.5924		0
EXM00579.1	2.83413e+06	2.6708e+06	4.21861e+06	1.49099e+06	1.14012e+06	867409	1.90218e+06	2.06495e+06	1.30314e+06		-0.166183	-0.238647	0.334868	-0.910007	-1.18969	-1.45205	-0.639147	-0.544563	-1.05298		OTHER	0.000658	0.999342			1	DUF1993	Domain of unknown function (DUF1993)
EXM01033.1	1.55135e+07	1.80379e+07	1.68061e+07	8.7628e+06	8.61083e+06	9.34374e+06	5.45501e+06	1.07134e+07	7.36014e+06		-0.1103	0.100888	0.00168963	-0.900073	-0.923938	-0.812314	-1.53742	-0.624371	-1.13697		SP(Sec/SPI)	0.998311	0.001689	CS pos: 19-20. ALA-VD. Pr: 0.9519		0
EXM08674.1	1.6797e+08	1.53474e+08	2.17297e+08	7.22897e+07	6.14917e+07	1.09249e+08	1.01672e+08	1.52922e+08	1.07522e+08		-0.0961475	-0.225956	0.274344	-1.30684	-1.5385	-0.714438	-0.817636	-0.231137	-0.737311		SP(Sec/SPI)	0.999738	0.000262	CS pos: 21-22. GEA-CK. Pr: 0.8503		0

## Sheet: No significant difference
sheet 5. Proteins did not change significantly in SGE1 or FTF1 mutants compared with WT.
	Abundances (Normalized)										Log2[Fold change of (Aundance + 500000) ]										Signal peptide prediction					Pfam
Accession	WT_1	WT_2	WT_3	SGE1_1	SGE1_2	SGE1_3	FTF_1	FTF_2	FTF_3		WT_1	WT_2	WT_3	SGE1_1	SGE1_2	SGE1_3	FTF_1	FTF_2	FTF_3		Prediction	SP(Sec/SPI)	OTHER	CS Position		Hits Found	Identifier	Description
EXL93008.1	4.09417e+06	3.42107e+06	5.50983e+06	1.40911e+06	1.8279e+06	4.03767e+06	2.72701e+06	2.69293e+06	0		-0.0757063	-0.304263	0.311813	-1.34261	-1.05648	-0.0935603	-0.585312	-0.600629	-3.27551		SP(Sec/SPI)	0.975785	0.024215	CS pos: 16-17. AMA-EK. Pr: 0.9155		1	DUF1961	Domain of unknown function (DUF1961)
EXL93265.1	2.37105e+07	2.32328e+07	2.20425e+07	1.77749e+07	2.06926e+07	1.82355e+07	1.30372e+07	2.34123e+07	2.19075e+07		0.0432643	0.0145101	-0.0597221	-0.362507	-0.148811	-0.326594	-0.795441	0.0253855	-0.0683887		SP(Sec/SPI)	0.996883	0.003117	CS pos: 17-18. CFA-VT. Pr: 0.8601		1	PBP_like_2	PBP superfamily domain
EXL93661.1	3.17212e+08	3.12006e+08	3.24592e+08	1.57349e+08	1.32944e+08	1.97414e+08	2.188e+08	2.90812e+08	1.90618e+08		-0.00328809	-0.0271233	0.0298434	-1.01246	-1.25477	-0.686134	-0.538099	-0.128438	-0.736542		SP(Sec/SPI)	0.996956	0.003044	CS pos: 18-19. VSA-LP. Pr: 0.8418		1	TNT	Tuberculosis necrotizing toxin
EXL97965.1	766908	822612	579472	907516	697804	1.67598e+06	2.22479e+06	2.83412e+06	1.03287e+06		0.0508906	0.112969	-0.180096	0.20273	-0.0300296	0.831242	1.15573	1.44689	0.32581		SP(Sec/SPI)	0.981035	0.018965	CS pos: 24-25. VIA-AP. Pr: 0.9015		1	CAP	Cysteine-rich secretory protein family
EXM00596.1	7.98393e+07	1.00208e+08	8.64741e+07	7.3452e+07	9.53253e+07	1.06504e+08	9.37277e+07	1.29443e+08	1.13659e+08		-0.153206	0.172789	-0.0387261	-0.272722	0.101096	0.260277	0.0768405	0.5405	0.353666		SP(Sec/SPI)	0.989617	0.010383	CS pos: 22-23. LSA-VP. Pr: 0.3096		0
EXM00941.1	1.14972e+06	1.83723e+06	1.19311e+06	572230	931034	0	1.02052e+06	1.68387e+06	1.33248e+06		-0.198725	0.303857	-0.161266	-0.82033	-0.403886	-1.92094	-0.316377	0.205942	-0.0471478		SP(Sec/SPI)	0.999541	0.000459	CS pos: 22-23. ATA-AE. Pr: 0.8576		0
EXM01887.1	6.63795e+06	5.20295e+06	7.22444e+06	6.17975e+06	2.68365e+06	7.3624e+06	3.42196e+06	5.17222e+06	4.08343e+06		0.0583286	-0.265472	0.17225	-0.0373866	-1.1065	0.19779	-0.805606	-0.273266	-0.580753		SP(Sec/SPI)	0.99878	0.00122	CS pos: 16-17. ATA-AV. Pr: 0.6653		0
EXM02842.1	1.89515e+06	5.02683e+06	1.84207e+06	2.42867e+06	3.46164e+06	4.37169e+06	6.36275e+06	0	4.30826e+06		-0.514451	0.691887	-0.546781	-0.224319	0.211531	0.509857	1.00422	-2.77456	0.49095		SP(Sec/SPI)	0.985223	0.014777	CS pos: 19-20. CLA-VS. Pr: 0.8385		0
EXM03436.1	1.11727e+06	834187	0	876663	786551	2.17881e+06	694352	1.7739e+06	989338		0.491318	0.213717	-1.20224	0.258932	0.161265	1.21935	0.0539839	0.982923	0.372427		SP(Sec/SPI)	0.982914	0.017086	CS pos: 20-21. ASA-VN. Pr: 0.7690		0
EXM06836.1	1.7597e+09	1.58706e+09	1.66847e+09	2.03881e+09	1.97748e+09	1.69556e+09	1.85474e+09	2.36303e+09	2.03244e+09		0.0739577	-0.0749751	-0.00282869	0.286296	0.24224	0.0203982	0.149821	0.499155	0.281781		SP(Sec/SPI)	0.978215	0.021785	CS pos: 16-17. AAA-SP. Pr: 0.5299		0
EXM10600.1	342727	780384	3.16974e+06	306856	3.54539e+06	1.15034e+06	415414	1.06183e+06	0		-1.19617	-0.592735	0.926367	-1.25893	1.06697	-0.226548	-1.07682	-0.30607	-1.94931		OTHER	0.000848	0.999152			0

## Sheet: proteins with low aboundance
sheet 6. Proteins with exremely low aboundance in all three groups of sampls.
	Abundances (Normalized)										Log2[Fold change of (Aundance + 500000) ]										Signal peptide prediction					Pfam
Accession	WT_1	WT_2	WT_3	SGE1_1	SGE1_2	SGE1_3	FTF_1	FTF_2	FTF_3		WT_1	WT_2	WT_3	SGE1_1	SGE1_2	SGE1_3	FTF_1	FTF_2	FTF_3		Prediction	SP(Sec/SPI)	OTHER	CS Position		Hits Found	Identifier	Description
EXL91231.1	0	0	0	0	0	748439	0	0	0		0	0	0	0	0	1.32013	0	0	0		SP(Sec/SPI)	0.993824	0.006176	CS pos: 18-19. ALG-QV. Pr: 0.6769		0
EXL91561.1	333644	0	0	527432	364523	725917	0	0	337362		0.447752	-0.289751	-0.289751	0.749293	0.500225	1.00411	-0.289751	-0.289751	0.454172		OTHER	0.066027	0.933973			0
EXL92157.1	0	0	0	762499	802908	0	0	0	411817		0	0	0	1.33628	1.38174	0	0	0	0.866816		SP(Sec/SPI)	0.987217	0.012783	CS pos: 15-16. TLA-LH. Pr: 0.6601		1	Cupin_5	Cupin superfamily (DUF985)
EXL93771.1	0	0	0	0	514407	0	909279	1.3601e+06	772766		0	0	0	0	1.02064	0	1.49496	1.89538	1.34797		SP(Sec/SPI)	0.988866	0.011134	CS pos: 22-23. VAS-AP. Pr: 0.5119		0
EXL97318.1	0	0	0	92016.8	243701	0	291108	390630	254094		0	0	0	0.24371	0.572795	0	0.661947	0.832898	0.592816		OTHER	0.125051	0.874949			0
EXM03128.1	0	0	0	783314	615891	862492	458158	0	566344		0	0	0	1.35987	1.1582	1.44625	0.938335	0	1.09267		SP(Sec/SPI)	0.991111	0.008889	CS pos: 21-22. VNA-DY. Pr: 0.9543		0
EXM05809.1	0	508669	0	910735	814997	0	0	574511	0		-0.421277	0.591176	-0.421277	1.07517	0.973782	-0.421277	-0.421277	0.682403	-0.421277		SP(Sec/SPI)	0.999302	0.000698	CS pos: 20-21. SLC-AT. Pr: 0.5609		0
EXM09789.1	2.31241e+06	0	0	963854	797737	4.27203e+06	0	0	794337		1.14607	-1.34574	-1.34574	0.204032	0.0302572	1.90886	-1.34574	-1.34574	0.0264732		SP(Sec/SPI)	0.991863	0.008137	CS pos: 18-19. TTA-KN. Pr: 0.8660		0
EXM11030.1	773963	1.06707e+06	1.04825e+06	0	0	517122	0	0	617316		-0.199701	0.0990477	0.0816161	-1.54902	-1.54902	-0.524533	-1.54902	-1.54902	-0.388987		SP(Sec/SPI)	0.873816	0.126184	CS pos: 21-22. VTA-HN. Pr: 0.6023		1	EMP24_GP25L	emp24/gp25L/p24 family/GOLD

## Sheet: Host cell degrading enzymes
sheet 7. Host cell degrading enzymes.
	Abundances (Normalized)										Log2[Fold change of (Aundance + 500000) ]										Signal peptide prediction					Pfam
Accession	WT_1	WT_2	WT_3	SGE1_1	SGE1_2	SGE1_3	FTF_1	FTF_2	FTF_3		WT_1	WT_2	WT_3	SGE1_1	SGE1_2	SGE1_3	FTF_1	FTF_2	FTF_3		Prediction	SP(Sec/SPI)	OTHER	CS Position		Hits Found	Identifier	Description
EXM09836.1	4.25653e+06	3.71155e+06	5.32834e+06	7.94444e+06	1.0967e+07	1.18852e+07	8.11213e+06	9.4548e+06	3.21333e+06		-0.0523041	-0.227863	0.240872	0.775787	1.2172	1.32833	0.804156	1.01318	-0.4095		SP(Sec/SPI)	0.884127	0.115873	CS pos: 18-19. VLA-AP. Pr: 0.3725		1	Cellulase	Cellulase (glycosyl hydrolase family 5)
EXL93247.1	3.11529e+07	3.1679e+07	2.90008e+07	4.50309e+06	3.58419e+06	5.93897e+06	716826	1.79685e+06	294366		0.0249178	0.0486991	-0.0766661	-2.63653	-2.9293	-2.27252	-4.67622	-3.75969	-5.29147		SP(Sec/SPI)	0.983375	0.016625	CS pos: 17-18. ASA-VK. Pr: 0.3844		4	Cellulase	Cellulase (glycosyl hydrolase family 5)
EXL99536.1	8.6183e+07	1.02952e+08	9.1931e+07	1.58583e+08	1.34947e+08	1.73579e+08	5.2179e+07	70396545	5.57488e+07		-0.119805	0.135337	-0.0271769	0.756153	0.524106	0.886116	-0.838327	-0.409838	-0.743732		SP(Sec/SPI)	0.986549	0.013451	CS pos: 16-17. AEA-WT. Pr: 0.4823		1	Cellulase	Cellulase (glycosyl hydrolase family 5)
EXL97478.1	2.68871e+08	3.29109e+08	2.74155e+08	3.55549e+07	2.82009e+07	2.91713e+07	0	0	0		-0.112475	0.178689	-0.0844482	-3.0138	-3.3429	-3.29493	-9.18592	-9.18592	-9.18592		SP(Sec/SPI)	0.99021	0.00979	CS pos: 18-19. ALA-VP. Pr: 0.7345		4	Cellulase	Cellulase (glycosyl hydrolase family 5)
EXL92877.1	5.64901e+08	6.14788e+08	4.56277e+08	5.93876e+07	4.08598e+07	5.65687e+07	1.5425e+06	7.04754e+06	2.10558e+06		0.0508436	0.172831	-0.25694	-3.1881	-3.72213	-3.25766	-8.06195	-6.17628	-7.71068		SP(Sec/SPI)	0.999783	0.000217	CS pos: 22-23. AWA-QC. Pr: 0.7063		2	Cellulase	Cellulase (glycosyl hydrolase family 5)
EXL90823.1	6.69769e+08	7.22428e+08	6.43731e+08	1.00561e+09	8.00904e+08	1.18741e+09	1.128e+09	1.75948e+09	1.23267e+09		-0.0189751	0.0901378	-0.0761365	0.566997	0.238814	0.806636	0.732621	1.37377	0.86059		SP(Sec/SPI)	0.954922	0.045078	CS pos: 19-20. LWA-TQ. Pr: 0.7757		1	Cellulase	Cellulase (glycosyl hydrolase family 5)
EXL97339.1	4.15253e+09	4.44975e+09	3.5374e+09	1.77438e+09	1.42912e+09	1.77568e+09	4.04573e+08	5.67889e+08	4.78186e+08		0.0372894	0.137013	-0.193981	-1.18915	-1.50124	-1.18809	-3.32062	-2.83192	-3.07972		SP(Sec/SPI)	0.997872	0.002128	CS pos: 20-21. AVA-AW. Pr: 0.5706		1	Cellulase	Cellulase (glycosyl hydrolase family 5)
EXM07226.1	7.55387e+07	8.47323e+07	8.06587e+07	5.98634e+07	5.6341e+07	8.79449e+07	5.66001e+07	8.22679e+07	4.60438e+07		-0.0877991	0.0768686	0.00621408	-0.420857	-0.507601	0.130247	-0.501038	0.0345384	-0.795944		SP(Sec/SPI)	0.994445	0.005555	CS pos: 15-16. AVA-SP. Pr: 0.5151		1	Lipase_3	Lipase (class 3)
EXL99224.1	3.31891e+07	2.41159e+07	2.9449e+07	4.37956e+06	6.18804e+06	5.94622e+06	5.21162e+06	7.2083e+06	5.65062e+06		0.195583	-0.257108	0.0258077	-2.59188	-2.13704	-2.19017	-2.36473	-1.93222	-2.2579		SP(Sec/SPI)	0.968217	0.031783	CS pos: 22-23. VHA-AG. Pr: 0.6996		1	Lipase_GDSL	GDSL-like Lipase/Acylhydrolase
EXL91556.1	1.10649e+09	1.11064e+09	9.85178e+08	7.30954e+07	6.36914e+07	7.70419e+07	3.30596e+07	4.55482e+07	3.56934e+07		0.051816	0.0572134	-0.115634	-3.85906	-4.0563	-3.7837	-4.99195	-4.53553	-4.88295		SP(Sec/SPI)	0.990702	0.009298	CS pos: 18-19. IAA-AP. Pr: 0.7065		2	Lipase_GDSL	GDSL-like Lipase/Acylhydrolase
EXM03481.1	9.47765e+06	5.88431e+06	3.79423e+06	2.54418e+07	2.2251e+07	1.88067e+07	3.01554e+07	2.66985e+07	3.14833e+07		0.53516	-0.109009	-0.681141	1.91367	1.72432	1.48749	2.15453	1.98192	2.21571		SP(Sec/SPI)	0.996038	0.003962	CS pos: 19-20. AHA-YP. Pr: 0.9574		2	Lipase_GDSL_2	GDSL-like Lipase/Acylhydrolase family
EXL99289.1	2.92614e+07	2.75946e+07	2.94475e+07	4.4417e+06	1.36803e+06	2.82435e+06	2.54812e+06	0	0		0.0241267	-0.059024	0.0331203	-2.56624	-3.96972	-3.13817	-3.26332	-5.87124	-5.87124		SP(Sec/SPI)	0.86495	0.13505	CS pos: 21-22. GSA-LP. Pr: 0.6147		2	Lipase_GDSL_2	GDSL-like Lipase/Acylhydrolase family
EXL96763.1	6.53646e+07	6.49975e+07	6.17039e+07	945413	450906	809318	0	0	0		0.0297123	0.0216491	-0.0527868	-5.48024	-6.08434	-5.6229	-7.01172	-7.01172	-7.01172		SP(Sec/SPI)	0.993444	0.006556	CS pos: 18-19. IQA-AK. Pr: 0.8774		1	Lipase_GDSL_2	GDSL-like Lipase/Acylhydrolase family
EXL95942.1	4.05384e+08	4.33763e+08	4.3311e+08	6.63181e+07	5.58951e+07	6.97592e+07	2.26804e+07	2.54565e+07	1.88284e+07		-0.0649873	0.0325118	0.0303431	-2.66775	-2.91241	-2.5953	-4.19508	-4.03189	-4.45726		SP(Sec/SPI)	0.994969	0.005031	CS pos: 18-19. VQS-SP. Pr: 0.4948		2	Lipase_GDSL_2	GDSL-like Lipase/Acylhydrolase family
EXL93361.1	8.21597e+09	7.72599e+09	8.51377e+09	2.23128e+09	1.92904e+09	2.28894e+09	1.31107e+09	1.63969e+09	1.18964e+09		0.0112923	-0.0774138	0.0626564	-1.86903	-2.07897	-1.83223	-2.63594	-2.31337	-2.7761		SP(Sec/SPI)	0.996746	0.003254	CS pos: 20-21. VSG-QT. Pr: 0.8635		2	Lipase_GDSL_2	GDSL-like Lipase/Acylhydrolase family
EXL91938.1	1.7842e+07	1.7956e+07	1.88608e+07	4.63809e+06	4.05809e+06	919234	6.22708e+06	1444825	3.62971e+06		-0.0293999	-0.020458	0.0485885	-1.86525	-2.03805	-3.72136	-1.4765	-3.26684	-2.18044		SP(Sec/SPI)	0.986152	0.013848	CS pos: 16-17. VFA-LP. Pr: 0.6490		1	Phospholip_A2_3	Prokaryotic phosphoLipase A2
EXM03335.1	6.81493e+06	5.45257e+06	5.03986e+06	0	0	0	1.35591e+06	0	0		0.22258	-0.0747499	-0.178413	-3.64826	-3.64826	-3.64826	-1.75614	-3.64826	-3.64826		SP(Sec/SPI)	0.989029	0.010971	CS pos: 15-16. VSA-VP. Pr: 0.7790		1	Pec_lyase_C	Pectate lyase
EXL91220.1	1.93547e+07	2.00561e+07	1.63185e+07	927099	1.23219e+06	0	328469	0	0		0.0576918	0.107775	-0.181746	-3.74063	-3.46112	-5.25372	-4.5252	-5.25372	-5.25372		SP(Sec/SPI)	0.998003	0.001997	CS pos: 19-20. VTA-QK. Pr: 0.9166		1	Pec_lyase_C	Pectate lyase
EXL93296.1	3.89652e+07	3.32121e+07	3.61061e+07	4.03153e+06	1.1136e+06	2.93348e+06	8.33366e+06	11378798	7.15806e+06		0.108956	-0.11836	0.000458942	-3.01356	-4.50327	-3.41388	-2.05054	-1.62324	-2.25657		SP(Sec/SPI)	0.760772	0.239228	CS pos: 17-18. VRA-AG. Pr: 0.2768		2	Pec_lyase_C	Pectate lyase
EXM02802.1	5.10964e+08	5.12326e+08	5.16422e+08	598561	793988	0	1.03466e+06	0	0		-0.00639691	-0.00256175	0.00891462	-8.86927	-8.63306	-10.0049	-8.38697	-10.0049	-10.0049		SP(Sec/SPI)	0.934266	0.065734	CS pos: 17-18. TVA-FP. Pr: 0.5482		1	Pec_lyase_C	Pectate lyase
EXL97310.1	1.30982e+09	1.34275e+09	1.41546e+09	1.91224e+07	1.74452e+07	2.00133e+07	1.07525e+07	1.41422e+07	1.83042e+07		-0.0499748	-0.0141737	0.0618772	-6.11125	-6.24016	-6.04719	-6.91351	-6.53362	-6.1727		SP(Sec/SPI)	0.995819	0.004181	CS pos: 15-16. ATA-AP. Pr: 0.4824		1	Pec_lyase_C	Pectate lyase
EXL91945.1	5.18758e+09	4.96689e+09	5.52067e+09	6.948e+07	5.89893e+07	4.41015e+07	7.20419e+07	3.51339e+07	5.90946e+07		-0.0103807	-0.073095	0.0793925	-6.2225	-6.45681	-6.87235	-6.17062	-7.19619	-6.45426		SP(Sec/SPI)	0.989069	0.010931	CS pos: 17-18. AVA-SP. Pr: 0.4156		2	Pec_lyase_C	Pectate lyase
EXL91944.1	1.0376e+08	9.99607e+07	9.84755e+07	647911	1.75591e+06	1.57527e+06	599972	1.75703e+06	5.37903e+06		0.0425241	-0.0110376	-0.0325254	-6.46251	-5.48781	-5.60823	-6.52406	-5.4871	-4.10595		SP(Sec/SPI)	0.981893	0.018107	CS pos: 15-16. AQA-AV. Pr: 0.8783		1	Pectate_lyase	Pectate lyase
EXL97925.1	1.67595e+08	1.96814e+08	1.48804e+08	2.31099e+06	2.57192e+06	8.24624e+06	4.5004e+06	6683311	5.96963e+06		-0.0295291	0.201688	-0.200553	-5.93158	-5.80352	-4.294	-5.10062	-4.57801	-4.72898		SP(Sec/SPI)	0.894337	0.105663	CS pos: 15-16. SSA-AV. Pr: 0.3688		1	Pectate_lyase	Pectate lyase
