# Supplementary material for: Label free proteomics and systematic analysis of secretome reveals effector candidates regulated by SGE1 and FTF1 in the plant pathogen Fusarium oxysporum f. sp. cubense tropical race 4
Source: BMC Genomics. 2020 Apr 3;21:275. doi: 10.1186/s12864-020-6695-9 (PMC7119298; doi:10.1186/s12864-020-6695-9)
Supplement: Supplementary file 3 — Additional file 3 Table S3. Predicted binding sites of SGE1 and FTF1 in the promoters of effector candidates. [file 12864_2020_6695_MOESM3_ESM.xlsx]

## Sheet: Up regulated in both mutants
Table S3. Predicted binding sites of SGE1 and FTF1 in the promoters of effector candidates.
sheet 1. Proteins up-regulated in both SGE1 and FTF1 overexpression mutants.
	SGE1	FTF1
Accession	TAAAGT	TCGGCA	GGCAGT
EXL89854.1	-176, -203, -637	-952	None
EXL89889.1	-720	None	None
EXL89921.1	None	None	None
EXL90094.1	-2	None	-207
EXL90096.1	-145, -179, -305, -312	-746, -875	-658, -746
EXL90227.1	-85, -111, -471	-656	None
EXL92289.1	-125, -156	None	None
EXL93242.1	-209	None	None
EXL97368.1	None	None	-540
EXL97460.1	-601, -737	None	None
EXL98184.1	-16	-211	-721
EXM02006.1	-886	-957	None
EXM05769.1	None	-446	-448
EXM08670.1	None	-500	-140, -429
EXM11141.1	None	None	None
EXM10571.1	None	-394, -924	-370
EXL91289.1	None	-593	-591
EXL93048.1	-491, -628	-417	-395, -558
EXL93283.1	None	-348, -904	-362
EXL94245.1	None	None	-937
EXL96317.1	None	-535	-923
EXL96384.1	None	None	None
EXL97223.1	None	-273, -898	None
EXL97375.1	None	-651	None
EXL99231.1	None	-304	None
EXL99312.1	None	None	None
EXM02791.1	None	-284	None
EXM08645.1	None	None	-659
EXM08816.1	-545	-706	None

## Sheet: Up regulated in one mutant
sheet 3. Proteins up- or down-regulated slightly in either SGE1 or FTF1 mutants.
	SGE1	FTF1
Accession	TAAAGT	TCGGCA	GGCAGT
EXL89833.1	-365, -464, -983	-828	None
EXL89931.1	-324, -475	None	None
EXL91481.1	None	-592	None
EXL98740.1	None	-667, -766	-669
EXM05524.1	None	-201, -585, -828, -974	-203
EXM06226.1	None	-694	None
EXM09065.1	None	None	None
EXM09677.1	None	-240	None

## Sheet: Down regulated in both mutants
sheet 2. Proteins down-regulated in both SGE1 and FTF1 overexpression mutants.
	SGE1	FTF1
Accession	TAAAGT	TCGGCA	GGCAGT
EXL91239.1	None	None	-424
EXL92096.1	None	-366	None
EXL92277.1	None	None	None
EXL97948.1	None	None	-116
EXL97992.1	None	-460, -668	None
EXL99120.1	-780	None	None
EXL99309.1	-429, -708	None	None
EXM03210.1	-316	None	None
EXM06195.1	None	None	-187, -269
EXL97990.1	None	-69	None
EXM03442.1	None	-343	None
EXM07468.1	-444	None	None
EXM08755.1	None	None	None

## Sheet: Down regulated in one mutant
sheet 3. Proteins up- or down-regulated slightly in either SGE1 or FTF1 mutants.
	SGE1	FTF1
Accession	TAAAGT	TCGGCA	GGCAGT
EXL98099.1	None	None	-859
EXM00579.1	None	None	-10, -319
EXM01033.1	-26, -175	-543, -957, -990	None
EXM08674.1	-968, -969	-667	None

## Sheet: No significant difference
sheet 4. Proteins did not change significantly SGE1 or FTF1 mutants.
	SGE1	FTF1
Accession	TAAAGT	TCGGCA	GGCAGT
EXL93008.1	-130, -314	-255, -291	None
EXL93265.1	None	None	-86
EXL93661.1	None	None	-290
EXL97965.1	-264	None	None
EXM00596.1	None	-398, -484, -788	-486
EXM00941.1	-388	None	None
EXM01887.1	-898, -917	None	-626
EXM02842.1	None	-295, -825	None
EXM03436.1	None	None	-196
EXM06836.1	None	None	None
EXM10600.1	None	None	None
